# Supplementary material for: Glucocorticoid receptor regulates PD-L1 and MHC-I in pancreatic cancer cells to promote immune evasion and immunotherapy resistance
Source: Nat Commun. 2021 Dec 6;12:7041. doi: 10.1038/s41467-021-27349-7 (PMC8649069; doi:10.1038/s41467-021-27349-7)
Supplement: Supplementary file 3 — Source Data [file 41467_2021_27349_MOESM3_ESM.xlsx]

## Sheet: fig. 1
	Fig. 1a														Fig. 1d
	Independent experiments	Genes	(-) MIFE			(+) MIFE			(-) MIFE		(+) MIFE		P value			Cont			MIFE
									Mean	S.E.M.	Mean	S.E.M.			PD-L1 MFI (fold change)	1.00481	0.984652	1.01053	0.659613	0.638907	0.673781
	#1	CD80	109.583	96.6072	93.8099	95.5654	90.7709	94.4377	100	4.85902	93.5913	1.4473	0.274859
		CD86	85.4639	109.521	105.015	56.7885	86.5695	78.7789	100	7.38353	74.0456	8.91683	0.0884361		Fig. 1e
		CD276	92.2882	110.351	97.3607	135.106	83.9607	72.6642	100	5.37871	97.2435	19.2099	0.896775			Cont			MIFE
		B7-H4	98.0065	101.993	100	91.3479	89.9748	90.99	100	1.15095	90.7709	0.411227	0.00164797		MHC-I MFI (fold change)	1.07352	0.86087	1.06561	1.42688	1.58024	1.53281
		CD200	73.2092	151.414	75.3768	83.8742	65.9325	54.2373	100	25.7146	68.0146	8.61856	0.303603
		HVEM	96.2265	99.1078	104.666	104.831	118.886	110.058	100	2.4767	111.258	4.10148	0.0785376		Fig. 1f
		PD-L1	100.175	107.58	92.2453	46.4305	52.4005	47.2585	100	4.42756	48.6965	1.86737	0.000435956			Cont			MIFE
		PD-L2	91.5777	108.416	100.007	139.764	109.48	102.73	100	4.86074	117.325	11.3876	0.234318		B2M MFI (fold change)	1.00358	1.01643	0.979987	1.51039	1.61638	1.43034
		CEACAM1	100.377	96.4968	103.126	99.8628	90.884	131.122	100	1.92306	107.29	12.1949	0.586624
		CD47	101.469	104.732	93.7995	46.2629	49.3724	51.1535	100	3.24016	48.9296	1.42904	0.000134379		Fig. 1g
		GALECTIN9	92.5606	83.7733	123.666	106.666	122.311	95.118	100	12.1019	108.032	7.87968	0.607735		Independent experiments	Genes	shCont			shGR-1			shGR-2			shCont		shGR-1		shGR-2		P value of shGR-1 vs shCont	P value of shGR-2 vs shCont
		CD155	97.4809	104.196	98.3235	118.943	76.7833	77.1304	100	2.11185	90.9523	13.9958	0.557451													Mean	S.E.M.	Mean	S.E.M.	Mean	S.E.M.
		B7-H7	102.239	97.7774	99.9834	86.2254	86.316	86.2707	100	1.28803	86.2707	0.0261482	0.000439092		#1	PD-L1	86.9844	115.491	97.5246	20.9315	24.1866	30.7153	1.65421	2.4187	1.5552	100	8.32166	25.2778	2.87657	1.87604	0.272833	0.00105697	0.000296661
		VISTA	103.194	72.9424	123.864	128.647	96.2769	86.4703	100	14.7863	103.798	12.7427	0.855213			HLA-A	95.4105	85.6761	118.913	136.578	150.181	139.117	159.668	163.345	166.064	100	9.86541	141.959	4.17605	163.026	1.85335	0.0172961	0.00328533
		IDO	86.9723	86.6703	126.357	86.1993	142.21	107.743	100	13.1789	112.051	16.3118	0.596302			HLA-B	105.414	88.2778	106.308	141.172	157.497	199.174	200.976	213.325	188.266	100	5.86677	165.948	17.2686	200.856	7.23422	0.0224378	0.000412689
		TDO	87.1847	99.3753	113.44	65.3624	59.1142	63.7185	100	7.58568	62.7317	1.86998	0.0088389			HLA-C	92.2965	99.1156	108.588	126.22	122.85	145.776	206.588	203.621	181.568	100	4.72367	131.615	7.14688	197.259	7.89192	0.0210108	0.000452552
		SIGLEC15	104.385	103.898	91.7162	37.9222	50.1365	40.3138	100	4.14428	42.7908	3.73714	0.000510393			B2M	100.538	97.1109	102.351	152.865	230.606	142.703	150.282	162.608	144.002	100	1.53639	175.391	27.7627	152.297	5.46496	0.0534589	0.000771415
		ICOSL	93.7581	87.2013	119.041	142.856	106.912	145.458	100	9.70664	131.742	12.4378	0.114551			GR	96.3937	98.6063	105.001	12.6706	11.1668	15.223	4.7345	6.64917	8.789	100	2.58062	13.0201	1.18389	6.72422	1.17104	6.76382e-06	5.08082e-06
		CD70	100.161	94.116	105.723	165.343	190.922	172.952	100	3.35158	176.406	7.58317	0.000770358		#2	PD-L1	94.7581	94.2757	110.966	42.7153	49.268	38.6957	50.5186	55.3385	54.6558	100	5.48486	43.5597	3.08102	53.5043	1.5058	0.00085413	0.0012194
		GITRL	83.979	94.2927	121.728	86.4947	112.056	89.5415	100	11.2647	96.0308	8.06079	0.788685			HLA-A	91.0753	109.32	99.6047	148.205	193.151	145.241	162.817	184.104	196.741	100	5.27052	162.199	15.4996	181.221	9.89876	0.0191153	0.00192894
		CD137L	102.294	95.8847	101.822	97.3688	85.1981	85.5721	100	2.06218	89.3797	3.99604	0.077513			HLA-B	83.4004	96.2856	120.314	235.226	215.495	223.176	243.992	299.598	304.176	100	10.8167	224.632	5.74198	282.589	19.3437	0.000525038	0.0011837
		CD252	91.4226	66.9342	141.643	121.07	74.9265	123.413	100	21.9889	106.47	15.7861	0.822843			HLA-C	105.957	105.647	88.3967	149.791	142.403	135.694	174.958	177.683	188.164	100	5.80234	142.629	4.071	180.268	4.02523	0.00384883	0.000341635
		CD48	100.242	108.83	90.9274	104.996	96.9177	94.1205	100	5.16958	98.6779	3.26042	0.839325			B2M	98.1871	99.6988	102.114	139.432	134.678	126.672	180.394	163.413	148.91	100	1.14356	133.594	3.7232	164.239	9.09804	0.000993413	0.00218551
		BTN2A1	90.55	109.45	100	114.07	99.13	126.85	100	5.45596	113.35	8.01017	0.240422			GR	93.9938	86.5907	119.416	15.6809	20.3662	16.8981	13.4881	13.1535	13.1261	100	9.9402	17.6484	1.40359	13.2559	0.116382	0.00120323	0.00095015
		TL1A	87.9504	92.4453	119.604	75.1194	96.7025	128.21	100	9.88766	100.011	15.4151	0.999559		#3	PD-L1	92.3885	100.08	107.531	36.681	39.2454	40.9766	55.3751	53.3517	48.9501	100	4.37156	38.9677	1.2478	52.559	1.89661	0.000178071	0.000571765
	#2	CD80	102.383	103.681	93.9366	113.102	92.5443	97.2218	100	3.05477	100.956	6.22122	0.896964			HLA-A	104.179	95.1589	100.662	151.186	192.414	148.521	165.18	171.879	163.775	100	2.62488	164.04	14.2077	166.945	2.5002	0.0114008	5.05938e-05
		CD86	75.2035	118.649	106.148	50.3503	88.2544	51.3919	100	12.9127	63.3322	12.4647	0.110557			HLA-B	95.8332	102.892	101.274	146.947	226.639	161.432	138.882	128.326	139.674	100	2.13511	178.339	24.509	135.627	3.65776	0.0333979	0.00109326
		CD276	80.6007	132.274	87.1252	123.397	211.407	178.387	100	16.2466	171.064	25.6688	0.0794399			HLA-C	104.277	95.0509	100.672	156.643	155.1	169.993	191.162	196.478	173.767	100	2.68451	160.579	4.7281	187.136	6.85826	0.000369278	0.00029217
		B7-H4	93.8019	91.0807	115.117	74.814	71.0199	81.4199	100	7.59937	75.7513	3.03857	0.0414382			B2M	100.471	97.6004	101.928	130.351	156.744	179.41	126.056	142.342	131.115	100	1.2714	155.502	14.1758	133.171	4.81257	0.0175476	0.00263446
		CD200	90.8619	93.9619	115.176	66.27	107.332	56.1525	100	7.64069	76.5848	15.6486	0.249941			GR	99.292	94.7843	105.924	7.40848	7.26601	7.35375	10.515	11.7031	12.4762	100	3.23509	7.34275	0.0414927	11.5648	0.570338	8.84711e-06	1.13187e-05
		HVEM	109.35	96.0279	94.6217	95.4266	108.95	109.132	100	4.69283	104.503	4.53844	0.528291
		PD-L1	90.5638	113.522	95.9146	36.7487	31.0875	45.6625	100	6.935	37.8329	4.24221	0.00157119		Fig. 1i
		PD-L2	98.0697	82.427	119.503	82.7329	134.61	134.115	100	10.7464	117.153	17.2105	0.445506			shCont			shGR-1			shGR-2
		CEACAM1	100.043	110.478	89.4788	95.0309	118.381	109.897	100	6.06193	107.77	6.82403	0.442608		PD-L1 MFI (fold change)	1.03069	0.974152	0.995153	0.581045	0.474421	0.624663	0.322025	0.339795	0.340334
		CD47	103.875	105.706	90.4197	55.5679	65.5234	61.6725	100	4.81923	60.9213	2.89834	0.00225299
		GALECTIN9	100.523	104.509	94.9679	103.304	127.89	118.712	100	2.76659	116.635	7.17275	0.0964705		Fig. 1j
		CD155	109.305	108.89	81.8046	92.1935	108.294	101.093	100	9.0985	100.527	4.65639	0.961367			shCont			shGR-1			shGR-2
		B7-H7	109.289	90.9899	99.7207	85.9927	82.3143	84.1356	100	5.28445	84.1475	1.06187	0.0423451		MHC-I MFI (fold change)	0.993663	1.02618	0.980155	1.37204	1.73532	1.50625	1.72846	1.64392	1.6465
		VISTA	121.438	105.68	72.8818	99.3856	104.149	132.958	100	14.3019	112.164	10.4873	0.530474
		IDO	87.9898	100.723	111.287	103.263	87.9517	108.356	100	6.73513	99.857	6.1316	0.988229		Fig. 1k
		TDO	113.545	106.368	80.087	60.1022	69.6799	40.67	100	10.1698	56.8174	8.53396	0.0312967			shCont			shGR-1			shGR-2
		SIGLEC15	91.3171	95.8864	112.796	51.1371	56.8608	33.2338	100	6.5328	47.0772	7.11619	0.00540399		B2M MFI (fold change)	1.04014	0.894337	1.06552	1.31552	1.40057	1.32652	1.38948	1.46792	1.37655
		ICOSL	81.6538	114.197	104.149	83.9916	98.6877	87.8137	100	9.62075	90.1643	4.4022	0.405181
		CD70	114.369	100.269	85.3615	182.47	158.937	167.042	100	8.37483	169.483	6.90199	0.00305649		Fig. 1l
		GITRL	104.316	88.7655	106.919	83.2069	108.592	86.793	100	5.6673	92.864	7.93189	0.504742		Independent experiments	genes	(-) DEX									(+) DEX									(-) DEX						(+) DEX						P value of shCont+DEX vs shCont-DEX	P value of shGR1+DEX vs shCont+DEX	P value of shGR2+DEX vs shCont+DEX
		CD137L	79.1957	119.492	101.312	124.527	92.2763	89.3251	100	11.6511	102.043	11.2745	0.905807				shCont			shGR-1			shGR-2			shCont			shGR-1			shGR-2			shCont		shGR-1		shGR-2		shCont		shGR-1		shGR-2
		CD252	82.0015	110.843	107.156	158.642	105.871	135.391	100	9.06198	133.302	15.2693	0.133973																						Mean	S.E.M.	Mean	S.E.M.	Mean	S.E.M.	Mean	S.E.M.	Mean	S.E.M.	Mean	S.E.M.
		CD48	100.432	94.9219	104.646	98.9591	94.8399	103.209	100	2.81542	99.0028	2.41616	0.801392		#1	PD-L1	92.927	95.951	111.122	35.705	35.631	36.715	40.874	42.646	42.464	224.765	202.818	208.843	26.57	27.668	21.826	31.056	36.399	33.659	100	5.6291	36.017	0.349653	41.9947	0.562791	212.142	6.54676	25.3547	1.79258	33.7047	1.54256	0.000202752	1.03717e-05	1.19989e-05
		BTN2A1	80.2413	127.99	91.7687	93.6942	107.613	168.82	100	14.3852	123.376	23.0748	0.438438			HLA-A	98.5682	98.775	102.657	90.0115	97.9908	104.768	116.159	121.097	125.712	75.4715	82.258	65.7548	159.302	148.239	135.228	200.599	122.436	148.492	100	1.32974	97.59	4.26445	120.989	2.75806	74.4947	4.78902	147.59	6.95718	157.176	22.9774	0.00683078	0.000980693	0.0243915
		TL1A	86.3001	104.199	109.501	102.49	93.4431	105.994	100	7.01885	100.642	3.73902	0.939499			HLA-B	100.811	101.075	98.1138	137.477	139.489	184.943	147.72	124.445	190.816	88.8757	63.6448	70.6653	182.411	224.241	227.407	181.383	135.385	172.977	100	0.946139	153.97	15.4974	154.327	19.4425	74.3953	7.5185	211.353	14.4999	163.248	14.1416	0.0278133	0.00110662	0.00516429
	#3	CD80	78.9303	134.558	86.512	63.1132	127.189	94.3456	100	17.4169	94.8826	18.499	0.850206			HLA-C	96.1941	103.575	100.231	138.36	134.87	111.459	137.506	124.597	113.132	78.977	86.3519	89.5753	164.676	157.599	159.03	123.962	158.154	220.49	100	2.13382	128.23	8.44586	125.078	7.04014	84.968	3.13673	160.435	2.16058	167.536	28.2574	0.0166452	3.82785e-05	0.0439351
		CD86	124.065	99.003	76.9324	113.771	99.6887	118.651	100	13.615	110.703	5.6846	0.508348			B2M	106.527	96.5491	96.924	121.646	125.141	124.76	123.925	205.862	197.875	69.853	71.16	79.069	176.369	144.855	152.151	152.258	110.428	175.426	100	3.26524	123.849	1.10725	175.887	26.083	73.3607	2.879	157.792	9.52446	146.037	19.0194	0.00361146	0.00105748	0.0194668
		CD276	115.764	97.879	86.3568	97.3368	74.4713	74.0354	100	8.55515	81.9479	7.69553	0.191775		#2	PD-L1	94.8772	103.598	101.525	60.0743	52.9097	55.1713	29.2018	31.8854	34.2348	321.722	257.867	334.996	23.5613	26.8884	24.9469	39.8159	39.1489	37.2659	100	2.63033	56.0518	2.11458	31.774	1.45396	304.862	23.8076	25.1322	0.964897	38.7436	0.76351	0.00102596	0.000301137	0.000365392
		B7-H4	86.4086	113.166	100.425	71.8009	76.4065	74.086	100	7.7272	74.0978	1.32953	0.0298343			HLA-A	94.57	98.1261	107.304	160.759	149.835	188.892	156.567	199.971	154.363	69.5414	58.6582	63.9331	205.411	120.316	201.02	198.171	244.581	239.214	100	3.79348	166.495	11.6338	170.3	14.8488	64.0442	3.14221	175.582	27.6621	227.322	14.6576	0.00187294	0.0160445	0.000403365
		CD200	120.808	91.0582	88.134	131.564	131.807	120.682	100	10.4381	128.018	3.66841	0.0645029			HLA-B	85.4859	98.5195	115.995	198.055	216.223	192.791	234.231	232.348	258.574	60.8107	73.734	66.4598	138.953	151.813	161.21	214.635	151.734	202.367	100	8.83815	202.356	7.09802	241.717	8.44573	67.0015	3.74046	150.659	6.45101	189.579	19.251	0.0263326	0.000359522	0.00334049
		HVEM	80.5603	73.3891	146.051	117.031	100.148	138.657	100	23.1182	118.612	11.1447	0.508473			HLA-C	78.8807	115.089	106.031	157.089	146.536	120.038	168.554	175.693	182.45	41.1988	24.9434	30.7004	196.695	204.521	213.723	178.841	284.45	239.556	100	10.8786	141.221	11.0211	175.566	4.01182	32.2809	4.7586	204.98	4.92107	234.282	30.6006	0.00467216	1.46583e-05	0.00285265
		PD-L1	113.842	100.904	85.2542	33.1919	36.6333	40.0727	100	8.26481	36.6326	1.9863	0.00172987			B2M	103.66	99.9739	96.3662	124.699	134.229	142.609	155.396	158.049	121.325	47.1772	37.3997	35.1239	159.247	158.119	176.102	168.897	154.199	148.514	100	2.10557	133.846	5.17384	144.923	11.824	39.9003	3.69729	164.489	5.81532	157.203	6.07281	0.000145817	5.5029e-05	7.90271e-05
		PD-L2	104.579	76.5197	118.901	131.743	122.875	91.4985	100	12.4469	115.372	12.2082	0.427735		#3	PD-L1	107.17	99.5391	93.2913	79.8134	74.6757	70.9378	72.1838	62.6501	70.5437	253.388	216.287	315.071	97.8369	94.9356	93.6395	93.7056	98.3784	95.5477	100	4.01296	75.1423	2.57276	68.4592	2.9429	261.582	28.8092	95.4706	1.24085	95.8772	1.35894	0.00513983	0.00450521	0.00454861
		CEACAM1	93.443	96.2787	110.278	101.96	118.507	102.646	100	5.20394	107.704	5.4049	0.362531			HLA-A	103.907	97.009	99.0841	136.348	143.094	129.57	167.578	176.959	176.626	67.5218	71.6821	82.9367	172.11	165.465	179.105	178.018	178.862	177.315	100	2.04324	136.338	3.9041	173.721	3.07328	74.0469	4.60432	172.227	3.938	178.065	0.447291	0.00673434	8.48454e-05	2.31649e-05
		CD47	99.0005	111.784	89.2157	40.4748	50.7491	41.4511	100	6.534	44.225	3.2742	0.00158325			HLA-B	101.852	106.224	91.9244	129.104	118.757	124.516	135.31	125.807	139.029	28.0421	29.5868	34.923	137.193	118.688	126.462	120.979	125.911	122.992	100	4.23042	124.126	2.99322	133.382	3.93679	30.8506	2.08445	127.448	5.3646	123.294	1.43176	0.000125885	7.3852e-05	3.34308e-06
		GALECTIN9	101.826	99.8392	98.3346	115.767	138.384	105.768	100	1.01117	119.973	9.64733	0.108573			HLA-C	101.3	102.625	96.075	149.172	170.836	132.384	133.958	118.03	143.837	79.1266	59.708	77.0717	112.378	112.666	115.958	173.374	142.468	143.158	100	1.99946	150.797	11.13	131.942	7.51775	71.9688	6.15901	113.667	1.14818	153	10.1888	0.0123608	0.0026467	0.00243499
		CD155	66.8269	133.146	100.027	78.6849	90.2587	82.4255	100	19.1447	83.7897	3.40998	0.451388			B2M	95.9462	101.157	102.897	124.876	135.7	120.438	148.569	134.83	159.254	50.0726	54.8111	47.188	225.343	202.691	205.959	158.94	193.919	154.681	100	2.08816	127.005	4.53245	147.551	7.06875	50.6905	2.2222	211.331	7.06915	169.18	12.4306	8.55602e-05	2.67866e-05	0.000718686
		B7-H7	113.424	98.322	88.2538	77.1313	79.33	77.1414	100	7.31436	77.8676	0.731226	0.039516
		VISTA	94.4683	95.9762	109.555	75.8778	80.5384	90.8713	100	4.79752	82.4292	4.4303	0.0546186
		IDO	80.9841	106.807	112.209	113.054	67.1755	67.0824	100	9.63499	82.4371	15.3082	0.386546		Fig. 1n
		TDO	109.242	89.0886	101.67	70.5152	52.1736	75.5511	100	5.87724	66.08	7.10353	0.0212207			(-) IFNγ												(+) IFNγ
		SIGLEC15	94.7514	122.49	82.7588	59.103	61.7966	62.7179	100	11.7657	61.2059	1.08454	0.0304064			shCont				shGR-1				shGR-2				shCont				shGR-1				shGR-2
		ICOSL	83.2418	87.6613	129.097	85.4956	162.662	150.891	100	14.6043	133.016	24.0021	0.305119		Basic (Empty)	0.93617	0.765957	1.02128	1.2766	1.23636	0.945455	0.654545	1.16364	0.888889	1.33333	0.555556	1.22222	1.17647	0.941176	0.823529	1.05882	1.10638	1.20365	0.838906	0.851064	0.733333	1.26667	0.933333	1.06667
		CD70	118.722	85.018	96.2597	163.297	213.36	139.241	100	9.90768	171.966	21.831	0.0398703		Exon 1 fragment	17.4468	18.2979	6.97872	12	10.7636	12.2182	5.45455	6.90909	14.4444	11.1111	26.6667	16.4444	39.6471	30.8235	44.8235	43.6471	35.0152	26.5046	29.9088	32.2188	31.8667	53.2	27.4667	35.6
		GITRL	111.84	99.9237	88.2361	118.167	112.087	132.125	100	6.81405	120.793	5.9314	0.0827891		1 kb prom. + exon 1 fragment	13.1064	22.0425	19.3192	26.5532	4.58182	4.36364	10.8364	7.34546	15	7.77778	14.4444	11.8889	74.4706	82.3529	111.177	109.765	13.7386	15.6839	24.6808	17.6292	30.1333	34.2667	14	26.4
		CD137L	70.07	123.252	106.678	81.9725	163.559	167.147	100	15.7112	137.56	27.8129	0.304876		1 kb prom.	32.5106	29.2766	35.4894	45.9575	9.67273	10.5455	9.38182	9.09091	24.1111	29.3333	25.7778	23.2222	144.588	85.2941	122	148	26.9909	24.1945	26.7477	25.2888	37.6	29.3333	34.8	28.2667
		CD252	127.354	78.4239	94.2217	115.361	203.689	125.537	100	14.4175	148.196	27.9016	0.199677		2 kb prom.	40	20.5957	15.3192	44.5106	4.72727	4.36364	4.21818	3.2	13	14.8889	11.5556	9.11111	67.7647	73.7647	69.2941	90.7059	26.383	18.4802	15.8055	14.9544	40.1333	15.4667	46.8	22.5333
		CD48	84.3599	125.748	89.8919	109.681	79.6626	88.6853	100	12.9728	92.6762	8.89233	0.665687		3 kb prom.	15.3192	13.8723	15.3192	25.4468	4.07273	3.70909	3.70909	4.14546	8.66667	11.2222	9.88889	12.6667	61.4118	68.1176	54.3529	44.5882	12.8875	14.9544	18.9666	20.0608	22.8	19.4667	21.7333	14.5333
		BTN2A1	105.064	89.1455	105.791	94.6867	101.623	100.821	100	5.43131	99.0439	2.19086	0.878233
		TL1A	99.6011	102.46	97.9387	99.6437	70.2741	73.7679	100	1.32043	81.2286	9.26264	0.115286		Fig. 1o
																shCont				shGR-1				shGR-2
	Fig. 1b														Basic (Empty)	1.21739	0.956522	1.13044	0.695652	0.97561	0.97561	1.36585	0.682927	1.09091	0.818182	1	1.09091
	Independent experiments	Genes	(-) MIFE			(+) MIFE			(-) MIFE		(+) MIFE		P value		HLA-B prom.	137.565	74.3478	110.174	158.696	275.61	186.927	222.829	178.146	228.182	221.182	213.454	211.182
									Mean	S.E.M.	Mean	S.E.M.			HLA-C prom.	48.1739	42.1739	49.5652	55.8261	86.2439	126.537	124.39	100.39	68	95.1818	86.8182	153.364
	#1	TAPBP	83.9184	94.7129	121.369	184.598	165.81	288.5	100	11.1295	212.969	38.1529	0.0467496		B2M prom.	196.696	271.217	269.565	345.478	368.781	406.341	431.61	556.293	384.091	496.273	367.546	537.091
		TAP1	91.3124	80.221	128.467	170.533	189.965	209.367	100	14.589	189.955	11.2104	0.00810669
		TAP2	96.7435	103.257	100	177.175	221.469	192.971	100	1.88015	197.205	12.9605	0.00175859		Fig. 1p
		ERAP1	105.437	94.8784	99.6844	201.409	189.314	214.196	100	3.05215	201.64	7.18374	0.000200706			(-) DEX				(+) DEX
		CALR	66.0486	135.164	98.7875	52.6691	120.373	109.077	100	19.9611	94.0395	20.9406	0.846829		Basic (Empty)	0.8	1.15556	1.15556	0.888889	1.10638	0.93617	0.851064	1.10638
		PDIA3	103.897	94.8819	101.222	143.893	155.583	165.876	100	2.67304	155.118	6.35027	0.00132406		GR-activity	12.5333	10.7556	14.4	13.7778	56	52.1702	24.5106	61.2766
		CANX	99.0606	98.1361	102.803	152.942	169.19	182.836	100	1.42683	168.323	8.64077	0.00145659		PD-L1 prom.	41.7778	32.4444	19.6444	25.0667	46.6383	61.2766	70.8936	55.6596
		SEC61B	93.9338	101.525	104.541	177.712	181.501	195.772	100	3.15561	184.995	5.49834	0.000179007		HLA-B prom.	120	120.978	110.4	190.844	85.5319	80.3404	89.9574	69.1915
		SEC61G	87.1862	102.288	110.525	196.798	207.231	196.24	100	6.83389	200.09	3.57438	0.000203381		HLA-C prom.	41.3333	29.6889	37.8667	27.3778	22.383	16.9362	26.4681	16.5106
		HLA-A	87.2098	109.908	102.882	184.237	167.057	161.864	100	6.70896	171.053	6.76049	0.00172531		B2M prom.	1353.78	1028.44	1114.67	1155.29	805.106	802.128	841.872	832.34
		HLA-B	82.9925	113.511	103.496	232.559	216.716	196.864	100	8.98176	215.38	10.3258	0.00108396
		HLA-C	105.924	97.3074	96.7689	440.326	447.365	461.587	100	2.96592	449.76	6.25313	9.17448e-07
		B2M	86.8913	118.786	94.3224	277.104	160.34	183.448	100	9.63499	206.964	35.6989	0.0444388
	#2	TAPBP	89.339	97.3961	113.265	185.011	214.608	266.968	100	7.02843	222.196	23.9611	0.00808125
		TAP1	83.0312	126.397	90.5716	161.947	192.011	185.382	100	13.3769	179.78	9.11961	0.00788519
		TAP2	97.2724	102.218	100.51	192.452	190.888	165.591	100	1.45016	182.977	8.70476	0.000712957
		ERAP1	107.624	103.797	88.5797	221.716	209.742	226.812	100	5.81601	219.423	5.05941	0.000101331
		CALR	71.8212	127.951	100.228	55.2798	104.554	96.4054	100	16.2037	85.413	15.2491	0.547888
		PDIA3	108.42	93.0249	98.555	141.401	151.069	167.678	100	4.50257	153.383	7.67306	0.00388165
		CANX	95.6587	101.568	102.774	138.808	155.491	162.878	100	2.19841	152.392	7.11895	0.00215508
		SEC61B	100.903	105.594	93.5025	126.151	140.647	126.676	100	3.5197	131.158	4.74676	0.0062008
		SEC61G	98.5344	105.697	95.7685	146.784	165.244	144.957	100	2.95836	152.328	6.47952	0.00182814
		HLA-A	84.5184	92.7274	122.754	145.256	251.393	237.63	100	11.6213	211.426	33.3229	0.0342716
		HLA-B	114.734	84.0938	101.173	188.043	196.471	140.285	100	8.86439	174.933	17.494	0.0187649
		HLA-C	82.0525	121.117	96.8304	147.522	160.994	193.186	100	11.3878	167.234	13.5461	0.0191168
		B2M	105.707	114.28	80.013	160.304	206.683	155.184	100	10.2954	174.057	16.3799	0.0186516
	#3	TAPBP	103.204	96.3951	100.401	128.361	131.026	123.322	100	1.97574	127.57	2.25874	0.000779625
		TAP1	107.956	82.17	109.874	161.495	130.977	175.349	100	8.93219	155.94	13.1067	0.024298
		TAP2	106.403	96.4951	97.102	120.142	143.109	130.789	100	3.20621	131.347	6.63582	0.0131225
		ERAP1	84.6182	123.697	91.6846	146.682	209.466	211.9	100	12.023	189.349	21.3454	0.0218267
		CALR	99.2191	113.25	87.5309	111.624	127.5	102.455	100	7.4347	113.86	7.31588	0.25466
		PDIA3	97.7014	101.85	100.448	139.82	148.82	147.792	100	1.21849	145.478	2.84427	0.000124715
		CANX	100.862	95.1883	103.95	140.356	153.99	168.155	100	2.56569	154.167	8.02525	0.00301014
		SEC61B	102.935	87.4962	109.569	151.288	199.618	148.734	100	6.53862	166.546	16.5523	0.020135
		SEC61G	105.375	105.466	89.1593	172.956	219.392	170.393	100	5.4204	187.58	15.923	0.00648579
		HLA-A	102.44	109.298	88.2625	127.539	155.242	165.076	100	6.19365	149.286	11.238	0.018445
		HLA-B	104.132	104.539	91.3284	157.635	136.2	132.033	100	4.3374	141.956	7.93122	0.0097245
		HLA-C	112.033	84.002	103.965	258.094	212.673	155.748	100	8.33113	208.838	29.6068	0.0240417
		B2M	87.4867	105.17	107.343	137.113	200.994	164.517	100	6.28803	167.541	18.5029	0.0259078

## Sheet: fig. 2
	Fig. 2b														Fig. 2i
	Independent experiments	Genes	(-) MIFE			(+) MIFE			(-) MIFE		(+) MIFE		P value			Cont			MIFE
									Mean	S.E.M.	Mean	S.E.M.			PD-L1 MFI (fold change)	1.03713	1.02995	0.932918	0.586128	0.747844	0.578941
	#1	PD-L1	101.7	101.63	96.68	50.87	55.06	58.75	100.003	1.66179	54.8933	2.27629	8.90869e-05
		HLA-A	107.96	98.47	93.58	76.43	97.92	77.36	100.003	4.22135	83.9033	7.01347	0.120611		Fig. 2j
		HLA-B	102.2	97.98	99.83	76.78	82.62	99.43	100.003	1.22129	86.2767	6.78931	0.117468			Cont			MIFE
		HLA-C	92.75	104.58	102.68	1782.11	1922.93	1779.93	100.003	3.66791	1828.32	47.3075	3.39158e-06		MHC-I MFI (fold change)	1.03145	0.965059	1.00349	1.9434	1.98882	1.82942
	#2	PD-L1	98.1087	120.699	81.1919	54.4438	61.6137	58.6944	100	11.444	58.2506	2.08163	0.022977
		HLA-A	100.617	95.3235	104.06	104.075	117.841	116.247	100	2.54068	112.721	4.34735	0.0649199		Fig. 2k
		HLA-B	98.7747	82.4369	118.788	94.9949	97.523	93.5249	100	10.5116	95.3476	1.16756	0.682741			Cont			MIFE
		HLA-C	93.8311	118.209	87.9603	1260.86	1308.23	1282.53	100	9.26067	1283.87	13.6911	2.27695e-07		B2M MFI (fold change)	1.04255	0.680851	1.2766	15.6383	15.8511	14.5745
	#3	PD-L1	91.5365	105.529	102.934	68.6023	78.4576	77.3636	100	4.29756	74.8078	3.11881	0.00900866
		HLA-A	97.4765	102.574	99.9491	99.3542	80.3874	82.0834	100	1.47186	87.275	6.05939	0.110855		Fig. 2l
		HLA-B	91.9808	101.735	106.285	105.553	87.6424	86.9995	100	4.21926	93.3981	6.08003	0.42277		Independent experiments	Genes	shCont			shGR			shCont		shGR		P value
		HLA-C	83.092	108.09	108.818	1174.92	1231.96	1250.15	100	8.45663	1219.01	22.6597	1.3054e-06										Mean	S.E.M.	Mean	S.E.M.
															#1	Pd-l1	112.566	83.6304	103.804	49.5623	29.4752	49.7413	100	8.5667	42.9262	6.72573	0.00633925
	Fig. 2c															H-2k	95.9849	95.0921	108.923	360.451	350.246	345.763	100	4.46892	352.153	4.34593	2.232e-06
	Independent experiments	Genes	(-) MIFE			(+) MIFE			(-) MIFE		(+) MIFE		P value			H-2d	93.5387	102.526	103.935	110.667	121.864	123.934	100	3.25611	118.822	4.12101	0.0230932
									Mean	S.E.M.	Mean	S.E.M.				B2m	89.8428	104.139	106.018	291.542	266.747	281.466	100	5.10749	279.918	7.19943	3.42133e-05
	#1	PD-L1	107.92	96.22	95.86	68.37	66.47	60.67	100	3.96136	65.17	2.31589	0.00161594			Nr3c1	97.1777	100.608	102.214	21.8047	20.086	30.1541	100	1.48539	24.0149	3.10941	2.50358e-05
		HLA-A	106.09	97.91	95.9999	100.04	105.67	110.36	100	3.09454	105.357	2.98324	0.280686		#2	Pd-l1	98.7982	88.5364	112.665	52.0931	46.6744	50.2583	100	6.99134	49.6753	1.59119	0.00217036
		HLA-B	102.78	99.56	97.66	151.1	162.17	148.76	100	1.4943	154.01	4.13554	0.00025236			H-2k	99.912	105.22	94.8675	288.293	263.432	239.58	100	2.98895	263.768	14.0633	0.000338818
		HLA-C	109	95.31	95.69	185.38	184.19	193.85	100	4.50134	187.807	3.04113	8.57025e-05			H-2d	104.502	100.027	95.4712	152.047	124.173	124.448	100	2.607	133.556	9.246	0.0250532
	#2	PD-L1	81.496	90.7049	127.799	57.171	57.6141	57.8128	100	14.1515	57.5326	0.189705	0.0399165			B2m	97.2267	107.728	95.0453	161.468	146.762	143.892	100	3.91496	150.708	5.44364	0.00163875
		HLA-A	92.1934	97.7365	110.07	99.8762	93.083	107.748	100	5.28319	100.236	4.23714	0.973916			Nr3c1	103.049	94.9607	101.99	30.7333	31.1786	30.2772	100	2.53816	30.7297	0.260202	1.09447e-05
		HLA-B	76.6561	105.012	118.332	134.17	132.086	144.208	100	12.289	136.821	3.74188	0.0456369		#3	Pd-l1	99.4775	111.174	89.3484	64.8053	54.9207	67.5844	100	6.30595	62.4368	3.84272	0.00704753
		HLA-C	73.5419	128.605	97.8535	143.601	184.236	212.455	100	15.9314	180.097	19.9839	0.0350479			H-2k	112.55	83.3474	104.103	220.213	247.497	273.239	100	8.67598	246.983	15.3093	0.0011231
	#3	PD-L1	104.421	102.284	93.2958	55.3681	58.993	57.8275	100	3.4084	57.3962	1.06841	0.000283065			H-2d	105.401	92.1296	102.469	143.807	119.071	134.468	100	4.02515	132.448	7.21179	0.0171196
		HLA-A	102.599	104.027	93.3743	112.401	110.756	135.24	100	3.3384	119.465	7.90141	0.0857951			B2m	111.398	90.8373	97.765	159.634	173.502	183.408	100	6.03957	172.181	6.89461	0.0014055
		HLA-B	99.3374	105.716	94.9461	116.003	120.742	128.774	100	3.12674	121.84	3.7272	0.0109131			Nr3c1	115.891	93.6476	90.4617	26.5795	27.6283	27.9566	100	7.9984	27.3881	0.41525	0.000820433
		HLA-C	105.5	101.345	93.1551	137.444	186.436	210.02	100	3.62662	177.967	21.3747	0.0228348
															Fig. 2m								Fig. 2q
	Fig. 2f															shCont			shGR					Cont			MIFE
	Independent experiments	Genes	shCont			shGR			shCont		shGR		P value		PD-L1 MFI (fold change)	0.928487	1.04243	1.02908	0.366766	0.412315	0.381424		PD-L1 MFI (fold change)	0.969977	1.04619	0.983834	0.692841	0.762125	0.6097
									Mean	S.E.M.	Mean	S.E.M.
	#1	Nr3c1	104.041	102.409	93.5506	40.9326	38.0776	41.8721	100	3.25895	40.2941	1.14095	6.56442e-05		Fig. 2n								Fig. 2r
		Pd-l1	95.8973	101.657	102.446	30.4782	39.9768	34.5991	100	2.06397	35.018	2.75001	4.61676e-05			shCont			shGR					Cont			MIFE
		H-2k	108.539	99.8576	91.6038	350.492	327.876	381.515	100	4.88919	353.295	15.5477	0.000100075		MHC-I MFI (fold change)	1.07702	1.02112	0.901863	3.62981	3.36894	4.11429		MHC-I MFI (fold change)	1.00177	1.10247	0.89576	3.11661	3.58834	3.0053
		H-2d	115.55	93.0454	91.4044	174.781	163.371	163.581	100	7.78951	167.244	3.76882	0.00147835
		B2m	113.596	97.0706	89.3333	299.137	280.935	267.113	100	7.15558	282.395	9.27348	9.93018e-05		Fig. 2o								Fig. 2s
	#2	Nr3c1	99.8212	100.167	100.011	38.4825	44.598	43.2395	100	0.100112	42.1067	1.85402	6.30454e-06			shCont			shGR					Cont			MIFE
		Pd-l1	87.0357	114.161	98.8036	55.9914	54.3764	64.4887	100	7.85313	58.2855	3.13644	0.00785624		B2M MFI (fold change)	1.2367	0.869681	0.893617	2.92021	3.06383	2.93617		B2M MFI (fold change)	0.981978	1.0285	0.989522	2.09975	2.06203	1.55909
		H-2k	88.4627	104.848	106.689	268.165	227.314	290.832	100	5.79307	262.104	18.5849	0.00113636
		H-2d	99.0371	102.979	97.9838	143.284	130.034	148.015	100	1.52025	140.444	5.3815	0.00193913		Fig. 2p
		B2m	104.693	96.6292	98.6777	547.309	517.346	576.865	100	2.4199	547.174	17.1818	1.34658e-05		Independent experiments	Genes	(-) MIFE			(+) MIFE			(-) MIFE		(+) MIFE		P value
	#3	Nr3c1	103.502	103.231	93.2674	45.0564	41.9641	38.7817	100	3.36723	41.9341	1.81142	0.000109617										Mean	S.E.M.	Mean	S.E.M.
		Pd-l1	99.5291	95.1479	105.323	9.52212	11.71	11.7353	100	2.94673	10.9892	0.733555	8.065e-06		#1	Pd-l1	97.57	92.018	110.412	40.61	36.538	36.452	100	5.44712	37.8667	1.37189	0.000379874
		H-2k	103.915	101.654	94.4307	252.165	255.633	253.937	100	2.86011	253.912	1.00126	8.99258e-07			H-2k	105.911	94.522	99.567	228.763	247.435	247.781	100	3.29484	241.326	6.28246	3.74603e-05
		H-2d	112.624	97.1541	90.2215	218.919	161.169	169.198	100	6.62188	183.095	18.0611	0.0124512			H-2d	93.2367	98.4461	108.317	133.538	125.18	136.312	100	4.42212	131.677	3.34558	0.00464444
		B2m	99.8299	100.306	99.8645	186.834	167.349	210.531	100	0.153126	188.238	12.4853	0.00211537			B2m	101.663	94.7838	103.553	145.05	122.26	153.27	100	2.66451	140.193	9.2753	0.014089
															#2	Pd-l1	80.4536	98.2632	121.283	44.9015	37.414	45.705	100	11.8184	42.6735	2.63995	0.00907762
	Fig. 2g															H-2k	93.3527	103.195	103.452	217.005	220.613	219.327	100	3.32448	218.981	1.05569	4.40648e-06
	Independent experiments	Genes	(-) MIFE			(+) MIFE			(-) MIFE		(+) MIFE		P value			H-2d	102.43	99.1053	98.4646	116.952	128.244	146.575	100	1.22903	130.59	8.63131	0.0247003
									Mean	S.E.M.	Mean	S.E.M.				B2m	102.214	98.3397	99.4463	135.161	131.9	143.593	100	1.15217	136.885	3.4837	0.000550777
	#1	Pd-l1	108.339	102.556	89.105	49.832	34.294	47.174	100	5.69756	43.7667	4.79808	0.00164946		#3	Pd-l1	85.7656	124.311	89.9231	32.0268	52.2605	36.4318	100	12.2148	40.2397	6.14346	0.0119609
		H-2k	104.862	105.509	89.629	254.729	252.642	243.436	100	5.18886	250.269	3.46921	1.76574e-05			H-2k	110.33	100.152	89.5181	176.443	147.557	189.989	100	6.00824	171.33	12.5129	0.00679696
		H-2d	104.578	96.172	99.25	167.74	186.454	183.132	100	2.45538	179.109	5.76466	0.000226574			H-2d	104.692	105.497	89.811	144.084	150.896	154.593	100	5.09979	149.858	3.07778	0.0011142
		B2m	100.392	100.401	99.207	142.077	154.268	141.808	100	0.396509	146.051	4.10923	0.000367596			B2m	96.9421	109.31	93.7483	152.657	158.815	157.264	100	4.74523	156.245	1.84939	0.000382194
	#2	Pd-l1	100.71	101.848	97.4419	29.6668	27.5936	27.8586	100	1.32054	28.373	0.651421	1.06859e-06
		H-2k	106.808	96.7725	96.4193	201.907	192.754	184.609	100	3.40566	193.09	4.99653	0.000103878
		H-2d	105.011	99.7546	95.2349	140.81	154.405	143.409	100	2.82466	146.208	4.16662	0.000782119
		B2m	112.716	95.0814	92.2026	208.874	239.981	209.335	100	6.41206	219.397	10.2929	0.000596856
	#3	Pd-l1	111.18	99.3122	89.5075	59.017	50.3812	46.4206	100	6.2658	51.9396	3.71882	0.00273682
		H-2k	108.458	96.1683	95.3741	289.907	289.899	251.839	100	4.23503	277.215	12.688	0.000187567
		H-2d	93.5741	114.04	92.3854	220.097	259.991	164.567	100	7.02861	214.885	27.6695	0.0158088
		B2m	105.791	99.6077	94.6008	150.025	151.164	207.464	100	3.23639	169.551	18.9595	0.022435
	Fig. 2h
	Independent experiments	genes	(-) DEX (-)MIFE			(-) DEX (+)MIFE			(+) DEX (-)MIFE			(+) DEX (+)MIFE			(-) DEX (-)MIFE		(-) DEX (+)MIFE		(+) DEX (-)MIFE		(+) DEX (+)MIFE		P value of (-) DEX (-)MIFE vs (+) DEX (-)MIFE	P value of (+) DEX (+)MIFE vs (+) DEX (-)MIFE
															Mean	S.E.M.	Mean	S.E.M.	Mean	S.E.M.	Mean	S.E.M.
	#1	Pd-l1	107.696	87.3404	104.964	76.1249	67.872	75.8679	193.132	201.974	177.192	104.755	130.348	132.39	100	6.37871	73.2882	2.70914	190.766	7.25093	122.498	8.891	0.00071417	0.00400234
		H-2k	105.31	90.5002	104.189	127.45	178.306	124.108	86.2613	84.8759	83.2948	142.696	134.583	127.088	100	4.76089	143.288	17.5357	84.8107	0.856956	134.789	4.5067	0.0348485	0.000402987
		H-2d	98.6617	96.3399	104.998	97.7035	134.002	186.41	72.1592	90.9042	64.9973	112.29	149.147	141.176	100	2.58751	139.372	25.7476	76.0202	7.72381	134.204	11.1964	0.0422267	0.0128724
		B2m	92.0915	100.47	107.439	109.029	97.6797	95.4002	74.1507	63.0155	64.0851	97.9334	98.4642	92.1204	100	4.43662	100.703	4.21476	67.0838	3.54694	96.1727	2.03191	0.00440866	0.00206085
	#2	Pd-l1	101.991	95.4867	102.522	87.9666	92.6278	81.2367	155.155	162.95	208.568	77.0054	68.5457	81.8599	100	2.26184	87.277	3.30636	175.558	16.6579	75.8037	3.89016	0.0108674	0.00430877
		H-2k	95.5435	102.815	101.642	173.859	148	146.755	20.8154	25.8614	18.8623	95.7968	106.965	94.5516	100	2.25379	156.205	8.83451	21.8464	2.08519	99.1045	3.94676	1.41483e-05	6.53978e-05
		H-2d	88.7714	104.028	107.201	117.721	106.048	114.635	58.9469	61.7402	65.5623	95.0351	94.024	86.9942	100	5.68852	112.801	3.49217	62.0831	1.91736	92.0177	2.5287	0.00321355	0.000704218
		B2m	96.9087	99.933	103.158	92.4153	85.3411	93.5411	50.5826	48.5678	47.2123	91.2398	87.5959	83.9935	100	1.80441	90.4325	2.56634	48.7876	0.979097	87.6097	2.09182	1.5329e-05	7.3421e-05
	#3	Pd-l1	92.489	101.411	106.1	68.6008	62.3181	59.7971	295.698	231.411	270.855	90.4069	94.6873	66.5138	100	3.992	63.572	2.61761	265.988	18.7169	83.8693	8.76532	0.00097249	0.000915184
		H-2k	101.756	98.4875	99.7561	128.837	77.436	107.522	58.4293	58.4947	55.2692	120.349	131.443	114.916	100	0.951498	104.598	14.91	57.3977	1.06445	122.236	4.86342	7.51207e-06	0.000200611
		H-2d	98.5174	99.7618	101.721	101.869	97.0151	100.109	53.9472	54.5655	52.1386	77.9754	84.5922	72.3942	100	0.932366	99.6643	1.41873	53.5504	0.728141	78.3206	3.5255	2.51357e-06	0.00233773
		B2m	106.018	95.9471	98.0346	122.542	111.738	119.874	63.048	56.3099	58.087	103.344	118.537	118.118	100	3.06888	118.051	3.24922	59.1483	2.0162	113.333	4.99593	0.000371408	0.000549627

## Sheet: fig. 3
	Fig. 3c
		shCont + IgG					shGR + IgG					shCont + anti-CD8					shGR + anti-CD8
	Tumor size (mm3) by MRI	274.989	156.859	248.378	496.321	186.54	0	3.92318	44.1179	54.0718	56.5152	297.736	182.013	153.608	472.937	428.49	313.7	121.095	113.758	155.176	177.741
	Fig. 3e
		shCont + IgG					shGR + IgG					shCont + anti-CD8					shGR + anti-CD8
	Tumor weight (g)	0.19	0.319	0.166	0.609	0.4	0	0	0.18	0.099	0.063	0.42	0.4	0.55	0.663	0.4	0.472	0.429	0.251	0.21	0.255
	Fig. 3h
		Vehicle + IgG					MIFE + IgG					Vehicle + anti-CD8					MIFE + anti-CD8
	Tumor size (mm3) by MRI	285.16	378.9	536.99	71.137	84.129	19.791	116.87	45.406	24.215	34.952	239.48	1032.78	170.95	453.04	282.99	366.58	334.9	216	259.23	181.52
	Fig. 3j
		Vehicle + IgG					MIFE + IgG					Vehicle + anti-CD8					MIFE + anti-CD8
	Tumor weight (g)	0.509	0.338	0.468	0.168	0.169	0.115	0.159	0.06	0.111	0.089	0.343	0.858	0.347	0.405	0.422	0.208	0.583	0.205	0.438	0.294

## Sheet: fig. 4
	Fig. 4c												Fig. 4l
		shCont				shGR								Vehicle					MIFE
	% CD8+ T cells / CD45+ cells	2.9223	1.737	5.7047	6.3258	25.7571	13.1542	18.5213					Pd-l1	59.066	104.975	57.644	144.591	177.51	61.602	58.344	31.079	49.144	41.503
													H-2k	96.5668	149.925	48.1489	109.999	95.3604	178.82	153.404	209.053	244.913	169.724
	Fig. 4d												H-2d	111.467	128.248	35.5079	128.519	96.2579	199.581	287.203	247.985	153.265	169.93
		shCont				shGR							B2m	149.83	129.823	19.545	143.31	57.4916	206.684	307.08	206.204	125.058	193.834
	% GB+ / CD8+ T cells	13.824	18.2426	21.6725	18.4546	41.3023	25.7891	39.5328
													Fig. 4m
	Fig. 4e													Vehicle					MIFE
		Vehicle				MIFE							Klf9	55.2245	130.895	100.199	98.428	115.253	24.0378	49.5849	31.5344	62.6155	7.79349
	% CD8+ T cells / CD45+ cells	4.3018	5.1717	4.8976	3.8665	8.9792	9.7917	6.4061	10.3216				Snai2	51.5714	104.436	63.0572	135.743	145.193	24.8904	30.9158	12.7117	4.72617	12.721
													Fn1	76.7849	162.73	54.0661	111.847	94.572	11.3543	69.0265	42.4612	4.2214	1.77931
	Fig. 4f
		Vehicle				MIFE							Fig. 4n
	% GB+ / CD8+ T cells	15.3973	18.5721	17.4966	15.2275	22.3067	32.5265	27.4208	23.5					Vehicle				MIFE
													% PD-1+ / CD8+ T cells	95.5	98.1	92.2	95	84.1	83.3	92.5	89.9
	Fig. 4h												% Tim-3+ / CD8+ T cells	3.92	5.53	4.33	3.9	3.26	3.46	1.76	3.34
		Vehicle					MIFE						% LAG-3+ / CD8+ T cells	17	9.48	9.22	13.1	7.48	7.09	7.68	7.85
	# of CD8+ T cells per field	7	9	13	5	8	20	15	13	23	21
													Fig. 4o
	Fig. 4i													Vehicle				MIFE
		Vehicle					MIFE						% TNFα+ / CD8+ T cells	14.6	11.4	13.5	9.47	16	14.1	16.5	19.4
	Granzyme B (relative fluorescence intensity)	1.29619	1.78195	0.603436	0.589638	0.728778	1.99745	2.53732	2.20261	1.32478	1.48168		% IFNγ+ / CD8+ T cells	61.7	60.2	66.6	56.4	72.4	72.4	70.3	68.1
													% IL-2+ / CD8+ T cells	5.4	5.88	5.94	4.3	7.65	18.6	12.5	8.3
	Fig. 4j
		shCont + IgG					shGR + IgG			shCont + anti-CD8					shGR + anti-CD8
	PD-L1 MFI (fold change)	0.653163	0.634957	1.5635	1.40874	0.739645	0.116067	0.04233	0.42558	0.307237	0.334547	0.498407	1.30405	0.685025	0.197997	0.179791	0.093309	0.057806	0.279927
	MHC-I MFI (fold change)	2.32109	0.371651	0.539535	1.72197	0.045757	2.64369	4.69122	2.57127	0.498058	0.509908	0.3677	0.305155	1.32695	0.67516	1.60346	2.67002	1.73514	3.39423
	B2M MFI (fold change)	2.39975	0.366939	0.403215	0.044228	1.78586	2.99969	3.26478	5.59478	0.498089	0.532969	0.417167	0.394843	1.16779	0.738064	1.11617	2.32999	2.62299	3.58568
	Fig. 4k
		Vehicle + IgG					MIFE + IgG					Vehicle + anti-CD8					MIFE + anti-CD8
	PD-L1 MFI (fold change)	0.641026	0.594406	1.34033	0.804196	1.62005	0.629371	0.454545	0.30303	0.182984	0.745921	1.51515	1.23543	1.01399	0.477855	0.32634	0.32634	0.559441	0.160839	0.177156	0.477855
	MHC-I MFI (fold change)	1.12388	0.807697	0.974861	0.954127	1.13943	2.23701	2.23701	1.2133	1.8353	3.36439	1.03058	1.55021	0.833614	1.26513	0.356745	1.43359	1.74459	2.54801	1.38176	1.95192
	B2M MFI (fold change)	0.371148	0.931373	0.910364	1.09944	1.68768	2.05182	1.26751	2.73809	1.80672	4.0126	0.959384	1.16247	0.616246	0.273109	0.168768	0.980392	1.05742	1.21849	1.82773	1.51961

## Sheet: fig. 5
	Fig. 5a
	Relative B2m mRNA (%)	Independent experiments	shCont			shB2M			shCont		shB2M		P value
									Mean	S.E.M.	Mean	S.E.M.
		#1	99.1218	102.553	98.325	4.02734	3.76296	3.63699	100	1.29716	3.8091	0.115021	2.0131e-07
		#2	105.567	100.218	94.2145	3.20644	2.89098	3.47038	100	3.27907	3.18927	0.167477	7.87768e-06
		#3	97.2406	84.8085	117.951	0.42429	0.43837	0.498526	100	9.66635	0.453729	0.0227644	0.00050152
	Fig. 5b
		shCont + shCont			shGR + shCont			shCont + shB2M			shGR + shB2M
	MHC-I (H-2Kb/Db) MFI (fold change)	1.05609	0.942004	1.00191	1.53364	1.66026	1.72255	0.166247	0.125146	0.142471	0.205873	0.12533	0.166063
	Fig. 5c
		shCont + shCont			shGR + shCont			shCont + shB2M			shGR + shB2M
	MHC-I (H-2Kb) MFI (fold change)	1.10844	1.13903	1.08042	2.47564	2.05634	2.2976	0.639921	0.615777	0.589236	0.545186	0.519383	0.498372
	Fig. 5d
		Vehicle + shCont			MIFE + shCont			Vehicle + shB2M			MIFE + shB2M
	MHC-I (H-2Kb/Db) MFI (fold change)	0.995561	1.05706	0.947381	2.40465	2.38383	2.79033	0.137761	0.153741	0.100718	0.477928	0.550803	0.402873
	Fig. 5e
		Vehicle + shCont			MIFE + shCont			Vehicle + shB2M			MIFE + shB2M
	MHC-I (H-2Kb) MFI (fold change)	1.00077	1.03903	0.960193	3.51942	3.19749	3.81623	0.436908	0.473623	0.393623	1.00927	1.04638	0.943188
	Fig. 5f
		shCont + shCont					shGR + shCont					shCont + shB2M					shGR + shB2M
	MHC-I MFI (fold change)	0.510071	1.34425	1.15911	1.02279	0.963784	3.3707	6.50804	4.25371	6.05839	3.89156	0.843744	1.23032	0.524313	0.689115	1.40529	0.412411	2.04212	1.76948	1.88138	1.38291
	Fig. 5g
		Vehicle + shCont					MIFE + shCont					Vehicle + shB2M					MIFE + shB2M
	MHC-I MFI (fold change)	1.00803	1.28313	0.685675	0.878568	1.14461	1.76277	2.02622	1.52068	2.23788	1.59447	1.15367	0.5724	0.685028	1.00738	0.63907	0.923231	0.633892	0.81125	0.888925	0.923231
	Fig. 5h
		shCont + shCont					shGR + shCont					shCont + shB2M					shGR + shB2M
	% CD8+ T cells / CD45+ cells	3.94034	6.88112	4.69601	8.46292	4.29732	20.163	18.085	16.0695	17.0721	29.3424	7.46456	4.61496	4.65746	5.0635	8.86871	7.47927	12.5548	6.87992	7.66935	8.05981
	Fig. 5i
		shCont + shCont					shGR + shCont					shCont + shB2M					shGR + shB2M
	% GB+ / CD8+ T cells	9.61	9.65	15	20.3	14.1	28.6	34.2	44.1	36.1	45.8	13.7	14.5	11.9	10.4	19.1	26.1	34.2	31.2	17.6	22.7
	Fig. 5j
		Vehicle + shCont					MIFE + shCont					Vehicle + shB2M					MIFE + shB2M
	% CD8+ T cells / CD45+ cells	3.59579	4.40081	5.65022	4.71903	4.55548	8.20654	12.689	11.2142	5.08386	6.46701	3.85911	3.8514	3.92434	3.61236	4.2466	2.96495	3.30791	4.20896	3.58812	3.07235
	Fig. 5k
		Vehicle + shCont					MIFE + shCont					Vehicle + shB2M					MIFE + shB2M
	% GB+ / CD8+ T cells	5.93	13.3	7.78	10.9	15.4	24.8	25.9	20.8	23.6	19.9	14.6	9.02	5.57	9.51	8.47	13.1	11.1	21.5	18.2	13.7
	Fig. 5m
		shCont + shCont						shGR + shCont						shCont + shB2M						shGR + shB2M
	Tumor size (mm3)	1368	844.74	1728.72	1643.37	804.65	955.867	135.2	27.225	55.47	158.438	210.826	59.643	1059.17	616.512	916.218	582.624	1412.44	813.186	186.2	487.142	258.57	302.379	382.925	313.6
	Fig. 5n
		shCont + shCont						shGR + shCont						shCont + shB2M						shGR + shB2M
	Tumor weight (g)	0.52	0.534	0.895	0.731	0.527	0.377	0.113	0.034	0.058	0.135	0.158	0.056	0.865	0.431	0.593	0.358	0.725	0.637	0.175	0.446	0.208	0.246	0.327	0.256
	Fig. 5p
		Vehicle + shCont							MIFE + shCont							Vehicle + shB2M							MIFE + shB2M
	Tumor size (mm3)	600	1108.64	696.136	364.8	757.741	658.317	1225.25	190.125	185.13	178.176	157.604	138.6	258.75	277.108	712.86	1542.55	739.26	1420.09	379.312	743.886	628.425	1206.58	1337.72	321.512	690	645.918	972	425.25
	Fig. 5q
		Vehicle + shCont							MIFE + shCont							Vehicle + shB2M							MIFE + shB2M
	Tumor weight (g)	0.476	0.672	0.454	0.324	0.551	0.529	0.857	0.164	0.187	0.167	0.128	0.173	0.256	0.28	0.541	0.87	0.577	0.974	0.349	0.445	0.404	0.703	0.8	0.372	0.501	0.629	0.662	0.3992

## Sheet: fig. 6
	Fig. 6c
		shCont + IgG						shCont + ICB						shGR + IgG						shGR + ICB
	Tumor size (mm3) by MRI	220.807	531.638	273.263	323.13	399.524	258.014	480.353	105.322	221.678	191.604	390.808	173.933	10.976	27.1641	0	86.8406	157.816	116.644	0	0	0	0	0	7.497
	Fig. 6d
		shCont + IgG						shCont + ICB						shGR + IgG						shGR + ICB
	Tumor weight (g)	0.715	0.503	0.487	0.698	0.44	0.7	0.759	0.27	0.52	0.532	0.387	0.344	0.032	0.13	0.039	0.142	0.237	0	0.051	0	0	0	0	0
	Fig. 6g
		Vihicle + IgG						Vehicle + ICB					MIFE + IgG					MIFE + ICB
	Tumor size (mm3) by MRI	348.167	414.019	157.367	192.44	151.956	134.779	209.094	286.15	178.924	140.088	94.7629	70.795	130.881	117.393	88.3869	109.196	19.602	29.2487	0	13.8682	0	33.3336	32.9712
	Fig. 6h
		Vihicle + IgG						Vehicle + ICB					MIFE + IgG					MIFE + ICB
	Tumor weight (g)	0.58	0.586	0.514	0.951	0.6984	0.9931	0.514	0.631	0.361	0.359	0.705	0.249	0.235	0.36	0.269	0.18	0.097	0.082	0	0.34	0.215	0	0.068
	Fig. 6i						Fig. 6j
	Survival (days)	Vehicle + IgG	Vehicle + ICB	MIFE + IgG	MIFE + ICB		spleen	Vihicle + IgG					Vehicle + ICB					MIFE + IgG					MIFE + ICB
	25	1					% CD8+ T cells / CD45+ cells	6.874	4.855	3.403	5.586	6.514	7.762	6.638	3.927	4.882	6.279	10.233	7.854	4.72	7.895	3.778	7.74	4.352	4.735	4.542	5.547
	30	1
	29	1					Fig. 6k
	28	1					tumor	Vihicle + IgG					Vehicle + ICB					MIFE + IgG					MIFE + ICB
	35	1					% CD8+ T cells / CD45+ cells	2.066	4.734	3.803	4.359	2.881	7.236	3.341	5.015	6.653	7.187	5.831	7.831	5.768	3.912	7.686	8.511	7.984	11.93	10.874	10.985
	44	1
	52	1					Fig. 6m
	43		1					Vihicle + IgG				Vehicle + ICB				MIFE + IgG				MIFE + ICB
	45		1				# of CD8+ T cells per field	6	10	12	13	17	16	14	25	19	22	18	28	51	40	26	38
	35		1
	37		1				Fig. 6n
	46		1					Vihicle + IgG				Vehicle + ICB				MIFE + IgG				MIFE + ICB
	49			1			Granzyme B (relative fluorescence intensity)	1.06824	1.30878	0.883777	0.739199	1.51019	1.05556	1.19938	0.795826	1.52845	1.7854	2.56831	1.65502	2.09767	3.30304	2.74932	3.22396
	44			1
	51			1			Fig. 6o
	54			1				Vihicle + IgG					Vehicle + ICB					MIFE + IgG					MIFE + ICB
	42			1			PD-L1 MFI (fold change)	0.639623	1.28679	0.998113	1.53019	0.545283	0.441509	1.88491	0.915094	0.639623	1.09245	0.469811	0.20566	0.498113	0.320755	0.790566	0.34717	0.564151	0.262264	0.469811	0.492453
	51				1
	65				1		Fig. 6p
	55				1			Vihicle + IgG					Vehicle + ICB					MIFE + IgG					MIFE + ICB
	80				0		MHC-I MFI (fold change)	1.04654	1.37234	1.25931	0.574468	0.74734	0.780585	0.594415	0.408245	1.625	1.49867	5.44814	3.95878	2.45612	1.52527	2.49601	1.53856	2.68883	1.87101	1.88431	5.33511
	80				0
	58				1		Fig. 6q
	62				1			Vihicle + IgG					Vehicle + ICB					MIFE + IgG					MIFE + ICB
							B2M MFI (fold change)	0.854167	1.27083	1.14583	0.708333	1.02083	1.16667	0.791667	0.895833	1.1	1.25	1.33333	1.875	1.4375	1.1875	1.35417	1.20833	1.75	1.66667	1.3125	1.3125

## Sheet: fig. 7
	Fig. 7c
		Vihicle + IgG						Vehicle + ICB						MIFE + IgG						MIFE + ICB
	Tumor size (mm3)	717.876	1371.17	1572.16	1029.1	1042.84	1016.45	532.728	1360.95	1264.76	1401.4	1587.6	919.6	269.115	586.597	219.04	517.495	286.875	534.336	38.663	81.12	311.272	60.306	57.558	388.129
	Fig. 7d
		Vihicle + IgG						Vehicle + ICB						MIFE + IgG						MIFE + ICB
	Tumor weight (g)	0.55	0.98	1.01	0.85	0.72	0.76	0.57	0.89	0.47	0.66	1.05	0.54	0.29	0.63	0.25	0.46	0.22	0.5	0.05	0.08	0.23	0.07	0.09	0.34
	Fig. 7e
	Days after drug treatment	Vihicle + IgG						Vehicle + ICB						MIFE + IgG						MIFE + ICB
	0	17.42	16.54	16.28	17.3	17.12	16.44	18.74	14.73	16.08	17.4	18.86	17.56	17.83	17.71	17.02	17.5	18.36	18.67	17.81	18.64	17	17.42	18.68	18.98
	7	14.46	15.97	17.66	17.6	17.45	17.66	18.23	15.64	16.22	17.1	19.05	17.92	18.26	18.6	17.68	17.68	18.99	19.1	18.63	18.68	18.2	17.68	18.78	18.68
	13	18.18	16.18	17.87	12.27	17.18	17.5	18.16	15.61	16.41	18.03	20.34	17.85	19	18.43	18.75	18.34	19.27	19.92	19.31	18.99	18.13	18.06	19.39	19.15
	Fig. 7g
		shCont						shGR
	Tumor size (mm3)	1266.98	1952.29	1814.76	2174.17	892.688	925.753	84.5325	331.875	153.6	190.782	205.8	183.996
	Fig. 7h
		shCont						shGR
	Tumor weight (g)	0.72	1.15	1.12	1.45	0.64	0.76	0.11	0.3	0.15	0.18	0.17	0.16
	Fig. 7i
	Days after inoculation	shCont						shGR
	7	16.55	17.5	18.41	17.54	17.06	18.03	14.38	18.45	18.39	18.78	18.39	19.21
	16	17.48	18.65	19.94	18.37	18.18	18.95	14.97	18.23	19.71	19.49	19.52	20.18
	23	18.04	19.7	20.5	19.43	19.42	20.2	16	19.74	20.25	20.16	19.86	20.95

## Sheet: fig. 8
	Fig. 8c			Fig. 8e						Fig. 8f			Fig. 8g			Fig. 8h				Fig. 8i					Fig. 8j			Fig. 8k-m
	Normal	Cancer		patient ID	GR	PD-L1	MHC-I	CD8		NR3C1	CD274		NR3C1	HLA-A		Overall survival (months)	GR low	GR high		Overall survival (days)	GR-low	GR-med	GR-high		Plasma cortisol (nmol/L)			Patient ID	Plasma cortisol (nmol/L)	PD-L1	MHC-I	GR
	10.1755	9.998		1	1	1	0	0		10.163	5.009		10.163	15.462		6.5	1			1408	0				Healthy	PDAC		#1	98	0	0	0
	8.7995	9.445		2	1	1	0	0		10.117	5.018		10.117	15.6		20	1			1091	1				244.5	282.6		#2	103.2	0	1	0
	8.8165	9.5115		3	1	0	0	0		10.373	6.803		10.373	15.014		57	0			1275	0				279.8	195.2		#3	108	0	0	0
	8.877	10.119		4	0	0	1	0		9.562	4.37		9.562	14.989		49	0			1014	0				230.2	267.1		#4	110	0	1	0
	10.238	10.058		5	1	1	0	0		10.364	4.744		10.364	14.634		2	1			873	0				260	269.1		#5	119	0	0	0
	8.957	9.731		6	0	0	0	0		10.22	3.412		10.22	14.631		12	0			844	0				300.2	442.3		#6	124.2	0	1	1
	9.788	9.987		7	0	1	0	0		9.783	4.209		9.783	14.665		55	0			721	0				142.4	533.7		#7	132	0	0	0
	9.907	10.191		8	1	1	0	0		10.205	5.272		10.205	14.62		60	0			666	0				260.2	119		#8	139	0	0	1
	9.412	9.735		9	1	0	0	0		10.163	3.659		10.163	15.254		34	0			260	1				210.7	473.7		#9	194.8	0	1	0
	9.757	9.737		10	1	1	0	0		10.606	4.37		10.606	14.852		2	1			429	1				307.5	294.8		#10	195.2	1	0	1
	9.431	10.364		11	1	0	0	0		9.819	4.615		9.819	15.22		100	0			455	1				91.8	452.6		#11	206.1	1	0	1
	9.152	9.467		12	1	1	0	0		9.892	3.002		9.892	14.611		14	1			168		1			198.4	414.4		#12	217	1	0	1
	10.823	11.089		13	0	0	0	0		9.511	5.881		9.511	14.96		24	1			1259		1			273	333.9		#13	238	1	0	1
	9.242	10.035		14	0	0	0	1		10.536	5.114		10.536	14.887		4	1			361		1			172.2	217		#14	240.1	0	0	1
	9.491	9.925		15	1	1	0	0		10.328	4.182		10.328	14.778		6	1			1258		0			282.9	397.9		#15	252.2	1	0	1
	8.935	10.454		16	0	0	1	0		10.165	4.881		10.165	14.627		23	1			1424		0			255.1	446.4		#16	278.7	1	0	1
	8.739	9.36		17	0	0	0	1		9.035	1.655		9.035	14.909		3	0			610		1			184.8	613		#17	286.7	1	0	1
	10.447	10.275		18	0	1	0	1		9.549	4.112		9.549	13.776		50	0			1258		0			233.4	329		#18	305	1	0	1
	10.354	10.05		19	1	1	0	1		10.149	3.138		10.149	14.326		45	0			430		1			92.9	252.2		#19	307.1	1	0	1
	9.191	10.407		20	1	1	0	0		10.701	5.025		10.701	15.4		40	0			913		1			206.5	468		#20	333.9	1	0	0
	9.47	9.324		21	1	1	0	0		9.976	3.234		9.976	14.833		5	1			281		1			188.7	392.7		#21	334.1	1	0	1
	8.813	9.642		22	1	1	0	1		9.353	1.372		9.353	15.545		36	0			205		1			199.1	286.7		#22	345.1	0	0	0
	8.931	9.473		23	0	0	0	1		9.978	2.832		9.978	13.443		19	1			499		1			394.5	178.7		#23	348.8	1	0	1
	9.603	10.267		24	1	0	0	0		9.7	2.434		9.7	14.698		32	0			796		1			335	375.7		#24	354.2	1	0	1
	9.316	9.873		25	0	0	0	0		10.33	4.664		10.33	14.854		28	1			465		1			219.6	361.2		#25	370.4	0	0	1
	10.381	9.734		26	1	1	0	0		10.037	3.573		10.037	14.683		29	0			83		0			407.2	361.8		#26	375.7	0	0	1
	10.03	9.583		27	1	0	0	0		10.563	5.734		10.563	15.073		28	1			495		1			239.8	271.1		#27	382.9	1	0	1
	9.549	9.37		28	0	0	0	1		9.572	4.267		9.572	15.386		14	1			909		0			140.5	307.1		#28	397.9	0	0	1
	9.868	9.786		29	0	0	0	1		10.301	4.821		10.301	15.114		26	0			1043		0			280.5	275.9		#29	446.4	1	0	1
	9.105	9.751		30	1	1	0	0		9.481	2.674		9.481	14.47		23	0			388		1			338	327.7		#30	468	0	0	1
	8.986	9.802		31	0	0	1	1		10.427	4.458		10.427	14.818		21	0			909		0			336.4	334.1		#31	484.9	1	0	1
	9.121	9.96		32	1	0	1	0		10.566	3.208		10.566	14.824		96		0		847		0			172.1	413.8		#32	598.9	1	0	1
	6.886	10.367		33	1	1	0	0		10.824	3.956		10.824	15.903		30		1		412		1			322.6	145.3
	9.227	10.14		34	1	0	0	0		10.474	2.71		10.474	13.907		1		1		854		0			298.9	262.3
	8.732	10.049		35	1	0	0	0		10.006	3.72		10.006	15.274		5		1		834		0			344.2	359.3
	10.802	9.862		36	1	0	1	0		10.286	4.428		10.286	14.97		54		0		99		1			172	450.3
				37	1	1	1	1		10.097	3.867		10.097	14.419		16		1		709		1			181.8	382.9
				38	1	0	0	0		10.848	4.993		10.848	14.348		10		1		400		1			209.5	454.9
				39	0	0	1	1		10.316	4.273		10.316	14.559		19		1		220		1			235.7	482.9
				40	0	0	0	0		10.006	2.249		10.006	15.574		13		0		719		1			195.8	598.9
				41	1	0	0	1		10.302	4.745		10.302	15.556		3		0		626		0			380.4	387.1
				42	1	0	0	1		10.066	2.829		10.066	13.754		86		1		689		0			188.6	344.1
				43	1	0	1	0		10.419	4.806		10.419	14.766		5		1		537		1			401.4	124.2
				44	1	0	0	0		10.269	4.202		10.269	13.351		24		0		152		1			175.8	238
				45	1	0	0	0		11.376	5.55		11.376	14.699		98		1		540		0			244.1	503.4
				46	1	0	0	1		11.034	5.216		11.034	14.55		4		1		1142		0			287.8	349.8
				47	1	0	0	0		10.249	4.39		10.249	15.273		5		1		555		0			272.6	348.8
				48	1	0	0	0		10.472	5.116		10.472	14.41		10		1		297		1			278.6	473.9
				49	1	0	0	0		10.151	6.258		10.151	15.914		16		1		427		1			315.3	485.1
				50	0	0	0	0		9.878	4.4		9.878	15.942		8		1		203		1			430.2	456.2
				51	1	0	0	0		10.462	4.493		10.462	15.587		21		1		413		0			276.7	219.2
				52	1	0	0	0		10.556	5.09		10.556	14.683		11		1		337		0			251.5	484.9
				53	0	0	1	0		10.055	4.353		10.055	14.84		8		1		188		0			237.8	440.9
				54	1	0	0	1		9.285	3.521		9.285	15.245		8		1		270		0			312.9	224.3
				55	1	1	0	0		9.831	3.735		9.831	15.218		42		0		232		0			43.4	397.4
				56	1	1	0	1		10.416	6.143		10.416	14.642		3		1		1021		1			294.8	222.2
				57	0	1	1	1		5.061	4.231		5.061	15		5		0		1534		1			360.9	110
				58	1	0	0	0		9.909	2.844		9.909	16.317		4		0		1		1			75.9	232
				59	1	0	0	0		10.338	3.634		10.338	15.334		5		1		1715			0		298.1	439.4
				60	0	0	0	1		9.407	3.172		9.407	14.758		24		1		56			1		147.8	582.9
				61	0	0	0	0		9.687	4.473		9.687	15.395		63		1		399			1		264	364.4
				62	1	0	0	1		10.295	3.994		10.295	14.86		98		0		476			1		135.2	242.9
				63	1	0	0	1		9.483	2.244		9.483	14.497		19		1		715			1		220	139
				64	0	0	0	0		10.24	2.321		10.24	15.404		28		1		348			1		138	461.6
				65	0	0	0	0		10.506	4.54		10.506	14.508		28		1		260			1		154.6	426.6
				66	0	0	0	0		10.058	3.046		10.058	15.883		5		1		1077			1		65.5	470.8
				67	1	0	0	0		9.792	2.494		9.792	15.285		6		1		768			1		215.6	388.5
				68	0	0	0	1		10.939	6.13		10.939	13.685		3		1		154			1		174.9	378.7
				69	1	1	0	1		10.599	4.033		10.599	15.139		47		1		480			1		182.4	206.1
				70	1	0	0	0		9.869	4.278		9.869	14.946		11		1		605			1		300	345.1
				71	0	0	0	1		10.047	3.639		10.047	14.324		23		1		78			1		200.1	229.3
				72	1	0	0	1		9.627	4.776		9.627	15.026		4		1		415			1		290.2	503
				73	0	0	0	1		10.338	4.936		10.338	15.429		12		1		970			1		304	236
				74	1	0	0	1		9.299	3.099		9.299	14.9		42		1		8			1		203.9	448.2
				75	1	0	0	1		9.131	4.945		9.131	15.961		8		1		423			1		214	240.1
				76	0	0	0	1		6.474	0.0001		6.474	15.534		44		1		109			1		459.3	440
				77	1	1	1	1		10.09	5.022		10.09	14.791		11		1		602			1		190.8	140.5
				78	0	0	0	1		9.629	2.112		9.629	15.927		3		1		311			1		439	316.9
				79	1	0	0	0		6.532	3.708		6.532	15.592		37		1		332			1		299.3	547.9
				80	1	0	0	0		11.229	6.094		11.229	14.953		8		1		98			1		229.4	354.2
				81	1	0	0	1		10.665	6.264		10.665	13.481		12		1		1054			0		247.9	243.2
				82	0	0	0	0		10.905	5.744		10.905	14.193		44		0		236			1		414.3	151.7
				83	1	0	0	0		10.998	4.864		10.998	13.911		16		1		537			1		142.8	370.4
				84	1	1	0	1		11.337	6.313		11.337	14.863		7		1		226			1		195.2
				85	0	0	1	1		10.387	5.166		10.387	14.609		10		1		257			1		279.6
				86	1	0	1	0		11.022	4.787		11.022	14.912		6		1		632			1		217.5
				87	1	0	0	0		10.76	6.066		10.76	14.783		34		0		287			1		86
				88	0	0	1	0		10.24	3.234		10.24	15.344		5		1		272			1		188.6
				89	1	1	1	1		11.187	6.156		11.187	14.133		6		1		508			0		161.2
				90	1	0	0	0		11.043	6.278		11.043	14.814		29		0		392			0		186.6
				91	1	0	0	0		10.592	5.874		10.592	14.938		28		0		230			1		120.1
				92	1	0	0	0		10.616	6.058		10.616	13.774		26		0		222			0		29.1
				93	1	0	0	0		10.491	4.551		10.491	13.902		22		1		149			0		197.9
				94	1	0	0	0		10.962	5.425		10.962	14.329		7		1		27			1		301.7
				95	1	1	0	0		10.997	5.967		10.997	14.131		18		1		156			1		158.6
				96	1	1	0	1		10.904	7.752		10.904	15.891		17		1							334.9
				97	1	1	0	0		10.312	5.99		10.312	14.905		12		1							250.9
				98	1	1	0	0		10.614	4.963		10.614	15.144		6		1							295.3
				99	1	1	0	1		10.277	4.763		10.277	15.065		9		1							315.4
				100	1	1	0	1		10.221	5.246		10.221	16.156		5		1							306.4
				101	1	1	0	0		10.61	5.696		10.61	15.464		23		0							266.4
										10.218	5.471		10.218	14.999											291.8
										10.16	5.124		10.16	15.55											289.3
										10.112	3.475		10.112	13.953											239.1
										10.8	5.555		10.8	15.561											143.1
										9.791	2.581		9.791	14.758											331.4
										9.809	2.43		9.809	14.714											177.2
										9.434	3.366		9.434	15.321											124.4
										10.399	4.617		10.399	14.622											45.1
										11.166	5.756		11.166	14.517											325.3
										11.057	7.461		11.057	15.099											255.7
										10.962	5.053		10.962	13.685											149.3
										11.063	5.574		11.063	15.057											149.6
										10.909	6.726		10.909	15.496											140.4
										11.413	5.584		11.413	14.659											150.9
										11.106	3.926		11.106	15.296											78.1
										10.818	4.868		10.818	15.508											482.5
										10.69	6.379		10.69	14.114											101.7
										10.358	3.616		10.358	15.32											107
										11.047	5.46		11.047	14.146											268.5
										10.347	3.476		10.347	14.78											219.6
										11.509	4.942		11.509	14.21											268.3
										11.144	6.205		11.144	14.599											161.4
										11.239	6.64		11.239	14.424
										11.819	6.3		11.819	14.118
										11.235	5.565		11.235	14.408
										10.65	5.982		10.65	13.987
										10.609	5.041		10.609	15.414
										9.593	4.666		9.593	15.144
										10.579	4.526		10.579	15.194
										10.796	6.289		10.796	15.066
										10.393	4.015		10.393	15.488
										10.892	4.969		10.892	14.356
										10.267	4.529		10.267	14.111
										10.769	5.911		10.769	14.595
										10.055	3.721		10.055	15.76
										10.362	4.877		10.362	14.14
										10.292	5.417		10.292	16.169
										9.399	5.28		9.399	15.928
										10.928	4.965		10.928	15.134
										10.247	5.351		10.247	15.364
										10.697	5.48		10.697	15.468
										10.518	5.18		10.518	15.597
										10.588	5.116		10.588	15.258
										10.117	4.769		10.117	15.141
										11.016	4.283		11.016	13.903
										10.628	4.863		10.628	14.55
										10.425	5.095		10.425	13.899
										9.554	2.799		9.554	14.718
										9.15	2.722		9.15	15.86
										10.331	4.624		10.331	14.724
										10.169	4.244		10.169	16.104
										9.272	3.575		9.272	15.901
										9.664	4.931		9.664	15.334
										10.808	5.089		10.808	15.237
										9.587	3.615		9.587	15.16
										10.065	4.257		10.065	14.918
										10.736	4.734		10.736	14.54
										10.25	3.27		10.25	15.661
										10.351	4.567		10.351	14.389
										10.033	4.685		10.033	14.409
										10.114	4.637		10.114	14.938
										10.197	5.092		10.197	15.087
										6.671	4.671		6.671	15.717
										8.995	2.47		8.995	14.152
										9.864	4.197		9.864	16.19
										9.792	2.868		9.792	14.684
										10.139	4.454		10.139	15.206
										10.836	4.479		10.836	14.522
										10.711	4.582		10.711	14.638
										9.863	4.51		9.863	15.276
										10.223	4.567		10.223	15.365
										10.054	5.417		10.054	14.397
										10.642	4.868		10.642	15.615
										10.528	5.466		10.528	15.138
										9.798	4.979		9.798	15.472
										9.503	4.342		9.503	15.472
										11.029	5.564		11.029	15.454

## Sheet: Supple Fig. 1
	Supplementary Fig. 1a														Supplementary Fig. 1d
	Independent experiments	Genes	(-) MIFE			(+) MIFE			(-) MIFE		(+) MIFE		P value			Cont			MIFE
									Mean	S.E.M.	Mean	S.E.M.			PD-L1 MFI (fold change)	1.01363	1.08781	0.898562	0.503407	0.586677	0.532173
	#1	CD80	53.9118	109.515	136.573	91.0749	73.0409	56.1476	100	24.3319	73.4211	10.0844	0.370008
		CD86	86.8418	113.303	99.8547	94.7689	116.949	52.8193	100	7.63918	88.1791	18.8036	0.591534		Supplementary Fig. 1e
		CD276	145.698	86.4457	67.8561	78.8212	82.457	98.7657	100	23.4708	86.6813	6.13268	0.612196			Cont			MIFE
		B7-H4	90.1093	85.9952	123.895	68.2488	49.4461	43.9404	100	12.0066	53.8784	7.35887	0.0306406		MHC-I MFI (fold change)	0.972527	0.943223	1.08425	1.44322	1.41667	1.54029
		CD200	96.2627	108.961	94.7759	172.663	89.7353	128.424	100	4.50118	130.274	23.9571	0.282098
		HVEM	82.7039	88.858	128.438	83.2436	72.5093	60.6501	100	14.3296	72.1343	6.52488	0.151477		Supplementary Fig. 1f
		PD-L1	125.372	85.4183	89.2093	31.1326	32.2345	35.6863	100	12.7333	33.0178	1.37164	0.00638311			Cont			MIFE
		PD-L2	115.564	101.621	82.8152	98.0431	110.135	91.3061	100	9.48854	99.8282	5.50831	0.988252		B2M MFI (fold change)	0.9986	1.02914	0.972262	1.3174	1.32807	1.28961
		CEACAM1	112.978	96.0561	90.9659	101.327	100.094	179.749	100	6.65329	127.057	26.3485	0.375781
		CD47	125.517	86.7158	87.7675	55.6524	66.0992	47.0552	100	12.762	56.2689	5.50617	0.0346364		Supplementary Fig. 1g
		GALECTIN9	138.475	94.6437	66.8813	28.9362	30.944	33.0657	100	20.8402	30.982	1.19224	0.0297552		Independent experiments	Genes	shCont			shGR-1			shGR-2			shCont		shGR-1		shGR-2		P value of shGR-1 vs shCont	P value of shGR-2 vs shCont
		CD155	119.394	99.388	81.2183	106.049	113.663	132.24	100	11.0245	117.317	7.77845	0.268631													Mean	S.E.M.	Mean	S.E.M.	Mean	S.E.M.
		B7-H7	60.3664	114.124	125.51	98.9733	73.0395	62.7775	100	20.0875	78.2634	10.7703	0.394259		#1	PD-L1	100	102	98	34.44	30.23	29.33	48.44	40.42	35.21	100	1.1547	31.3333	1.57491	41.3567	3.84778	3.90407e-06	0.0001281
		VISTA	137.541	94.6322	67.8268	112.389	113.615	115.954	100	20.3029	113.986	1.04563	0.529297			HLA-A	119.271	93.6309	87.098	175.776	175.178	135.823	141.272	153.093	146.128	100	9.8184	162.259	13.219	146.831	3.43074	0.0194198	0.0107998
		IDO	60.0814	138.412	101.506	97.1959	81.9701	66.2944	100	22.6247	81.8201	8.92081	0.496294			HLA-B	114.316	87.7689	97.9147	191.489	190.839	147.965	153.901	166.78	159.191	100	7.73421	176.764	14.4008	159.957	3.73745	0.0093351	0.00221579
		TDO	120.88	100.144	78.9751	22.7249	50.6064	36.7368	100	12.0972	36.6894	8.04873	0.0120887			HLA-C	83.2279	99.2277	117.544	167.536	180.835	212.238	186.663	186.35	150.231	100	9.91384	186.869	13.2522	174.415	12.0921	0.00630202	0.00891158
		SIGLEC15	103.661	102.046	94.2934	24.0985	50.205	40.7417	100	2.89114	38.3484	7.63071	0.00164457			B2M	103.226	87.354	109.42	188.45	176.36	119.341	117.572	137.738	150.197	100	6.57089	161.384	21.3088	135.169	9.50521	0.0512288	0.0382699
		ICOSL	85.6547	107.746	106.6	80.8524	61.4452	89.7304	100	7.18026	77.3427	8.35168	0.108804			NR3C1	96.7	101.3	102	12.05	11.4	15	21.09	25	23.7	100	1.66233	12.8167	1.10768	23.2633	1.14964	1.6478e-06	2.87422e-06
		CD70	57.2359	108.043	134.721	89.2248	68.5447	51.0658	100	22.7267	69.6118	11.0285	0.295324		#2	PD-L1	104.737	100.983	94.2799	41.7261	41.999	39.8172	51.9465	54.0723	50.8962	100	3.05855	41.1808	0.686322	52.305	0.934208	4.74926e-05	0.00011773
		GITRL	114.363	105.037	80.6002	65.1368	67.3433	86.9096	100	10.0666	73.1299	6.91923	0.0926816			HLA-A	93.936	95.2219	110.842	152.237	161.52	173.648	252.991	215.415	261	100	5.43372	162.468	6.19907	243.136	14.0516	0.00162603	0.000685012
		CD137L	63.8465	98.2519	137.902	72.0698	56.4985	50.7912	100	21.3957	59.7865	6.3588	0.145962			HLA-B	127.983	79.2013	92.8157	168.298	153.147	151.534	174.608	230.527	187.501	100	14.533	157.66	5.33949	197.545	16.9057	0.0204016	0.011917
		CD252	61.7418	117.259	120.999	87.9279	68.895	54.8667	100	19.1595	70.5632	9.58033	0.241354			HLA-C	100.384	118.322	81.2936	194.444	133.815	175.434	170.925	143.853	150.402	100	10.691	167.898	17.903	155.06	8.15475	0.0311941	0.0149157
		CD48	77.0648	121.852	101.084	109.476	76.7121	69.5179	100	12.9402	85.2354	12.2971	0.454672			B2M	110.906	85.6944	103.4	132.989	129.549	124.289	189.582	181.764	184.091	100	7.47383	128.943	2.52983	185.146	2.31761	0.0214274	0.000404909
		BTN2A1	139.654	93.8032	66.5425	75.6145	81.5979	80.6271	100	21.3318	79.2798	1.85397	0.388002			NR3C1	107.511	106.277	86.2123	35.1528	34.9972	31.7373	19.901	18.3488	24.3527	100	6.90305	33.9624	1.11349	20.8675	1.79928	0.000700939	0.00037568
		TL1A	131.615	99.2756	69.1096	59.8055	56.4659	64.7104	100	18.0473	60.3273	2.39424	0.0948327		#3	PD-L1	85.9714	92.0498	121.979	60.0242	37.9058	47.5395	35.6028	60.4525	55.0572	100	11.1286	48.4898	6.40271	50.3708	7.5465	0.0159699	0.0210003
	#2	CD80	71.2323	115.309	113.459	78.9825	55.8281	85.9585	100	14.3938	73.5897	9.10627	0.195939			HLA-A	113.919	98.0013	88.08	135.824	159.83	151.227	324.061	307.652	273.088	100	7.52565	148.96	7.02194	301.6	15.0225	0.00892681	0.00027656
		CD86	87.7032	114.034	98.2629	115.651	49.4803	71.1657	100	7.6505	78.7657	19.4762	0.3676			HLA-B	110.919	105.167	83.9134	166.937	183.636	209.784	141.296	176.472	151.61	100	8.21286	186.786	12.4688	156.459	10.4397	0.00435993	0.0131529
		CD276	78.1291	145.709	76.1622	113.493	98.2082	114.754	100	22.8614	108.818	5.31751	0.726217			HLA-C	83.8302	101.389	114.78	162.626	146.955	155.902	144.098	139.142	184.619	100	8.96151	155.161	4.53893	155.953	14.4044	0.00535918	0.0299826
		B7-H4	88.2353	107.595	104.17	75.6192	44.0438	75.78	100	5.96489	65.1477	10.552	0.0452264			B2M	100.468	117.582	81.9497	139.657	142.619	155.347	147.813	140.693	194.037	100	10.2888	145.874	4.81281	160.848	16.7215	0.0156215	0.0362495
		CD200	123.469	108.211	68.3201	124.348	89.736	169.033	100	16.4409	127.706	22.9526	0.382003			NR3C1	121.401	102.949	75.6497	39.7317	52.1406	43.7407	18.7232	17.5946	42.2278	100	13.2894	45.2043	3.65613	26.1819	8.02958	0.016462	0.00894299
		HVEM	112.032	95.909	92.0594	77.5535	54.4229	85.0172	100	6.11757	72.3312	9.20973	0.0665873
		PD-L1	138.362	86.4402	75.1977	32.0492	43.5204	41.1554	100	19.4537	38.9084	3.49688	0.036545		Supplementary Fig. 1i
		PD-L2	116.477	83.6413	99.882	66.8149	66.7468	106.584	100	9.47895	80.0486	13.2677	0.288262		Independent experiments	genes	(-) DEX									(+) DEX									(-) DEX						(+) DEX						P value of shCont+DEX vs shCont-DEX	P value of shGR1+DEX vs shCont+DEX	P value of shGR2+DEX vs shCont+DEX
		CEACAM1	100.736	86.7863	112.478	159.467	136.802	113.297	100	7.42554	136.522	13.3287	0.0748653				shCont			shGR-1			shGR-2			shCont			shGR-1			shGR-2			shCont		shGR-1		shGR-2		shCont		shGR-1		shGR-2
		CD47	101.185	104.159	94.6553	45.0064	42.3041	48.703	100	2.80686	45.3378	1.85462	8.39572e-05																						Mean	S.E.M.	Mean	S.E.M.	Mean	S.E.M.	Mean	S.E.M.	Mean	S.E.M.	Mean	S.E.M.
		GALECTIN9	144.114	79.8286	76.0577	17.8282	14.9201	42.4096	100	22.0837	25.0526	8.719	0.0342936		#1	PD-L1	104.771	106.578	88.651	90.115	79.328	88.323	76.618	65.499	78.432	436.323	477.643	515.899	71.541	55.569	75.343	84.649	80.085	84.703	100	5.69843	85.922	3.33734	73.5163	4.04272	476.622	22.9773	67.4843	6.05792	83.1457	1.53041	9.12464e-05	6.6763e-05	6.88122e-05
		CD155	109.615	89.2542	101.131	78.5449	84.0166	96.0508	100	5.90476	86.2041	5.17052	0.153618			HLA-A	88.5204	111.48	100	127.356	129.085	135.1	123.389	133.431	138.3	66.6778	77.4328	80	123.836	116.737	130	131.805	118.211	132	100	6.62775	130.514	2.34695	131.707	4.39006	74.7035	4.08072	123.524	3.83198	127.339	4.56431	0.0313726	0.000952137	0.00100595
		B7-H7	97.062	101.441	101.497	95.304	93.6565	76.225	100	1.46907	88.3952	6.10364	0.138228			HLA-B	97.0261	102.974	100	122.665	121.458	123.2	127.238	134.787	130.776	70.2297	67.8934	81.463	105.452	111.105	121.326	130.927	113.099	124.85	100	1.71698	122.441	0.515081	130.934	2.18066	73.1954	4.18847	112.628	4.64536	122.959	5.23269	0.00407456	0.00323623	0.00175671
		VISTA	118.577	87.3313	94.0921	97.1906	83.203	82.6843	100	9.49117	87.6927	4.75133	0.310738			HLA-C	99.7178	100.282	100	134.831	141.077	145.623	143.974	147.521	152.243	89.5462	83.2793	77.21	221.985	222.204	228.13	247.487	214.828	200.585	100	0.162928	140.51	3.1284	147.913	2.3951	83.3452	3.56131	224.106	2.01285	220.967	13.883	0.00950612	4.25601e-06	0.000657552
		IDO	80.817	114.065	105.118	61.6679	51.3353	97.8813	100	9.93311	70.2948	14.1121	0.160306			B2M	98.8291	101.171	100	132.022	124.26	121.333	118.721	122.638	127.244	79.2054	71.7136	80.53	102.088	99.8681	119.45	117.728	170.975	180.378	100	0.676019	125.872	3.18903	122.867	2.46318	77.1497	2.7448	107.135	6.19063	156.36	19.5061	0.00127267	0.0114399	0.0158485
		TDO	98.2026	110.609	91.1881	73.4968	73.4399	71.6176	100	5.678	72.8514	0.617148	0.0089487		#2	PD-L1	98.5618	99.6651	101.773	83.9755	67.9407	80.5983	79.6303	83.4614	84.0657	1140.7	1187.48	1155.84	139.373	136.228	154.022	129.934	131.691	130.379	100	0.94199	77.5048	4.88044	82.3858	1.38876	1161.34	13.7804	143.208	5.48272	130.668	0.527258	1.71927e-07	2.6978e-07	1.92076e-07
		SIGLEC15	79.3521	106.932	113.716	78.53	55.1686	46.734	100	10.5081	60.1442	9.50987	0.0482084			HLA-A	94.1556	100.42	105.425	157.694	141.404	152.929	161.536	178.108	175.849	59.7311	60.3879	61.8952	117.05	106.059	113.926	117.872	122.111	124.156	100	3.25991	150.676	4.83564	171.831	5.18875	60.6714	0.640593	112.345	3.26959	121.38	1.85038	0.000291518	0.000100885	6.44943e-06
		ICOSL	111.956	90.6761	97.368	79.2542	84.7042	57.7968	100	6.28231	73.9184	8.2129	0.0651929			HLA-B	109.911	94.0203	96.0692	158.492	154.973	162.566	162.169	169.992	174.913	55.4276	52.8475	53.1828	121.534	108.129	132.671	157.614	150.171	149.767	100	4.99044	158.677	2.1939	169.025	3.71058	53.8193	0.809936	120.778	7.09473	152.517	2.55094	0.000797112	0.000720586	3.2286e-06
		CD70	82.2413	106.827	110.932	81.9515	57.5888	77.2029	100	8.95805	72.2477	7.45653	0.0759			HLA-C	107.595	99.3502	93.0549	196.07	175.432	175.966	154.105	167.393	162.618	21.4048	21.1659	21.3235	95.5173	89.5618	103.587	94.0582	96.501	91.3945	100	4.20989	182.489	6.79208	161.372	3.88626	21.2981	0.0701312	96.2219	4.06395	93.9846	1.47458	4.82272e-05	5.09625e-05	1.01807e-06
		GITRL	116.203	112.299	71.4981	87.6344	78.292	102.849	100	14.2955	89.5917	7.15618	0.550514			B2M	111.69	92.7533	95.5569	168.004	152.04	166.254	189.968	198.384	201.363	67.7976	65.9627	71.6456	188.216	179.168	212.7	171.319	187.632	167.774	100	5.90068	162.099	5.05503	196.572	3.41182	68.4686	1.67448	193.361	10.0157	175.575	6.11464	0.00678796	0.000251061	7.19622e-05
		CD137L	89.1015	105.339	105.56	93.0681	84.2875	76.9014	100	5.4496	84.7523	4.6727	0.100882		#3	PD-L1	94.6241	99.827	105.549	71.4268	62.7434	83.968	83.035	87.5073	73.6068	268.375	254.799	220.062	46.6371	48.1724	78.8351	82.3187	66.0976	125.519	100	3.15488	72.7127	6.16064	81.383	4.09686	247.745	14.3857	57.8816	10.4862	91.3119	17.7332	0.000555115	0.000437736	0.00237626
		CD252	83.9689	100.887	115.144	93.9904	54.0626	111.288	100	9.01054	86.4471	16.9447	0.519028			HLA-A	124.259	79.8184	95.9225	354.215	242.345	298.229	159.122	174.429	139	37.3061	50.5581	43.6764	160.666	250.333	150.799	177.841	185.194	186.212	100	12.9899	298.263	32.2939	157.517	10.2589	43.8469	3.82647	187.266	31.6619	183.082	2.63728	0.014299	0.0108476	7.39138e-06
		CD48	92.9375	103.002	104.061	87.2287	49.0387	73.4627	100	3.54448	69.91	11.1667	0.0620878			HLA-B	83.4535	109.328	107.219	240.771	192.595	145.273	144.647	159.976	155.107	40.8256	36.5189	39.2847	293.084	219.967	231.399	196.812	185.114	194.07	100	8.29564	192.879	27.5681	153.243	4.52215	38.8764	1.25988	248.15	22.708	191.998	3.53225	0.0018873	0.000774876	2.15024e-06
		BTN2A1	107.071	121.121	71.8079	87.8305	78.1741	67.9532	100	14.668	77.9859	5.73884	0.23475			HLA-C	90.0173	109.846	100.137	156.5	130.853	167.01	124.255	129.027	123.153	49.8202	63.6801	58.0238	163.531	138.65	149.086	165.339	164.595	158.989	100	5.72442	151.455	10.7382	125.478	1.80248	57.1747	4.02346	150.422	7.21349	162.974	2.00412	0.00360906	0.000350817	1.93158e-05
		TL1A	113.123	105.556	81.3211	60.9006	81.1327	61.4144	100	9.59148	67.8159	6.66005	0.0510487			B2M	111.405	108.185	80.4102	131.52	120.498	127.037	126.222	125.871	131.324	66.862	67.7321	68.738	234.913	229.745	264.233	129.295	128.137	129.006	100	9.83889	126.352	3.20014	127.806	1.76189	67.7773	0.542031	242.964	10.739	128.813	0.347948	0.0307871	8.30594e-05	7.43549e-08
	#3	CD80	114.086	86.3813	99.5322	98.7654	94.3196	77.0929	100	8.00121	90.0593	6.60903	0.392367
		CD86	69.7621	109.553	120.685	76.4068	85.4259	109.824	100	15.4568	90.5523	9.98142	0.634677		Supplementary Fig. 1k
		CD276	121.694	109.166	69.1394	51.7902	82.2954	104.493	100	15.8485	79.5261	15.2768	0.404968			(-) IFNγ												(+) IFNγ
		B7-H4	77.628	118.5	103.872	47.2021	53.4467	55.5918	100	11.9564	52.0802	2.51642	0.0172195			shCont				shGR-1				shGR-2				shCont				shGR-1				shGR-2
		CD200	77.8188	135.16	87.021	175.404	123.466	152.115	100	17.7797	150.329	15.0199	0.0966325		Basic (Empty)	1.31073	0.858757	0.926554	0.903955	1.03922	1	0.921569	1.03922	1.05634	0.788732	0.830986	1.32394	1.34118	0.729412	1.12941	0.8	1.00571	0.937143	1.37143	0.685714	1.09091	0.705882	1.30481	0.898396
		HVEM	67.0307	107.386	125.583	51.8032	70.3719	142.848	100	17.3014	88.3411	27.7756	0.739624		Exon 1 fragment	15.6384	12.113	8.22599	12.7006	6.90196	9.68628	7.29412	12.549	8.50704	7.04225	9.83099	13.0422	102.682	128.471	54.2118	75.0588	79.5886	95.0857	40.0914	39.68	116.749	68.3636	60.7914	90.1818
		PD-L1	92.7456	107.885	99.3696	42.4886	28.2033	33.3849	100	4.38163	34.6922	4.17529	0.000418351		1 kb prom. + exon 1 fragment	22.5989	31.2994	23.1186	21.8757	3.11765	2.80392	2.54902	2.98039	6.66197	6.88732	5.57747	8.22535	197.647	180.047	102.588	136.871	13.4857	9.34857	11.36	11.1771	41.6043	28.1925	39.6364	58.6738
		PD-L2	98.5583	126.089	75.3526	65.304	103.643	101.092	100	14.6641	90.0131	12.3765	0.630226		1 kb prom.	78.0791	97.8531	134.915	73.8983	23.2353	20.1961	18.4314	20.3922	13.2394	21.0563	23.8732	11.5493	365.529	264	348.941	265.765	61.1429	59.5429	63.4286	68.8	74.3315	69.8396	96.7914	66.738
		CEACAM1	86.7525	122.305	90.9425	129.964	188.019	103.795	100	11.2179	140.593	24.8875	0.211228		2 kb prom.	69.3785	123.164	81.4689	168.136	34.5098	38.6275	33.0392	35	35.9859	46.4789	20.9859	47.6761	254.706	408.588	347.529	226.588	57.0286	70.1714	76	79.2	85.4545	56.4706	96.3636	64.385
		CD47	120.721	86.7232	92.5561	50.9716	54.1874	57.3051	100	10.4963	54.1547	1.82837	0.012616		3 kb prom.	65.3107	54.5763	59.322	55.8192	24.3137	16.5686	23.0392	25.4902	28.9437	22.2535	14.7183	16.9014	240.235	308.353	396.235	246.353	60.5714	53.2571	63.2	87.4286	71.5508	40.7487	84.385	67.8075
		GALECTIN9	87.4176	107.077	105.505	27.4247	29.9165	54.4683	100	6.30755	37.2699	8.62927	0.00420963
		CD155	116.639	112.263	71.0971	129.111	118.876	130.441	100	14.5065	126.143	3.6535	0.155455
		B7-H7	70.3428	101.046	128.611	91.0071	50.0695	51.4956	100	16.8286	64.1907	13.4145	0.17146
		VISTA	113.926	123.036	63.0382	69.3097	103.952	61.7288	100	18.6671	78.3303	12.9966	0.394696
		IDO	68.8924	108.817	122.29	44.1143	94.7121	47.5635	100	16.0327	62.13	16.3215	0.173216
		TDO	93.4076	125.814	80.7787	54.1208	41.1819	46.7011	100	13.4118	47.3346	3.74856	0.0194049
		SIGLEC15	110.419	84.4638	105.117	58.0342	44.6359	53.6828	100	7.91748	52.1177	3.94614	0.00564452
		ICOSL	55.8502	129.637	114.513	49.6512	47.7561	77.5354	100	22.5025	58.3142	9.62613	0.163739
		CD70	85.251	138.927	75.8222	54.8949	57.9249	108.694	100	19.6528	73.8379	17.45	0.375862
		GITRL	96.1474	86.8027	117.05	76.0518	106.669	70.4213	100	8.94157	84.3806	11.2619	0.338471
		CD137L	60.3043	116.572	123.124	46.563	51.2007	108.006	100	19.9378	68.5899	19.7535	0.325744
		CD252	83.293	115.678	101.029	79.6951	106.876	74.6215	100	9.3629	87.0641	10.0135	0.398798
		CD48	71.4027	111.49	117.107	87.2324	51.8306	108.835	100	14.3903	82.6326	16.6156	0.473665
		BTN2A1	110.235	104.467	85.2978	83.215	111.112	87.0485	100	7.53736	93.7919	8.73052	0.618961
		TL1A	106.874	111.792	81.3345	83.2908	55.1655	71.551	100	9.44015	70.0025	8.15592	0.0739914
	Supplementary Fig. 1b
	Independent experiments	Genes	(-) MIFE			(+) MIFE			(-) MIFE		(+) MIFE		P value
									Mean	S.E.M.	Mean	S.E.M.
	#1	TAPBP	93.2192	113.337	93.4439	102.397	108.574	119.346	100	6.66877	110.106	4.95214	0.290632
		TAP1	111.556	72.8106	115.633	74.4308	65.4788	73.6116	100	13.6455	71.1737	2.85727	0.107514
		TAP2	105.45	53.1988	141.351	53.6101	78.799	61.7799	100	25.5929	64.7297	7.41948	0.256207
		ERAP1	131.343	104.631	64.0252	69.2085	73.8451	77.8649	100	19.5706	73.6395	2.501	0.252468
		CALR	113.697	51.2866	135.017	44.5911	95.4681	67.2594	100	25.1222	69.1062	14.7159	0.348466
		PDIA3	125.215	78.7148	96.0704	68.9221	63.2497	81.3732	100	13.5665	71.1817	5.3524	0.119346
		CANX	126.37	106.602	67.0282	70.8156	75.7363	73.5181	100	17.4456	73.3567	1.42278	0.202624
		SEC61B	98.7959	103.7	97.5042	203.559	162.352	202.879	100	1.88716	189.597	13.6236	0.00286637
		SEC61G	108.621	93.8002	97.5791	181.784	161.388	173.478	100	4.44625	172.217	5.92155	0.000619239
		HLA-A	100.425	116.155	83.4206	158.891	127.998	165.748	100	9.45188	150.879	11.6103	0.0273164
		HLA-B	96.2647	115.073	88.6626	165.519	147.559	161.099	100	7.8494	158.059	5.40289	0.00366987
		HLA-C	101.12	116.85	82.0295	199.721	165.089	133.404	100	10.0675	166.071	19.1505	0.0378863
		B2M	103.339	103.502	93.159	182.36	189.499	202.055	100	3.42084	191.305	5.75655	0.000167532
	#2	TAPBP	102.665	58.6466	138.689	79.3798	61.3583	64.339	100	23.1445	68.359	5.57717	0.254569
		TAP1	91.0223	118.81	90.1677	118.156	135.527	144.958	100	9.40821	132.88	7.84968	0.0550284
		TAP2	150.036	92.4804	57.4837	45.125	86.7734	102.81	100	26.9808	78.2361	17.1906	0.533655
		ERAP1	118.782	60.2294	120.988	84.152	63.3852	77.2141	100	19.8955	74.9171	6.10388	0.294519
		CALR	113.836	101.181	84.983	88.9105	88.6523	93.0904	100	8.34994	90.2177	1.43825	0.31256
		PDIA3	96.6016	109.438	93.96	77.7386	71.04	157.648	100	4.78041	102.142	27.8201	0.943153
		CANX	134.815	71.4565	93.7289	78.7417	66.3048	100.858	100	18.5568	81.968	10.1041	0.441523
		SEC61B	89.0245	97.1212	113.854	276.268	225.591	305.142	100	7.31087	269	23.2502	0.00227124
		SEC61G	81.1466	99.2904	119.563	241.47	206.904	251.452	100	11.0956	233.276	13.4969	0.00158616
		HLA-A	123.365	88.817	87.8176	150.205	133.784	128.903	100	11.6863	137.631	6.4432	0.0478332
		HLA-B	85.6085	98.8201	115.571	128.234	177.003	178.699	100	8.66965	161.312	16.5463	0.0304367
		HLA-C	108.896	99.6431	91.4605	186.932	165.583	203.609	100	5.03647	185.374	11.0047	0.00212954
		B2M	88.7557	103.963	107.282	180.443	197.447	220.443	100	5.70323	199.444	11.5903	0.0015318
	#3	TAPBP	110.328	92.2483	97.4237	73.8763	132.21	73.2754	100	5.37576	93.1206	19.5455	0.751404
		TAP1	86.654	112.038	101.308	78.6831	88.22	78.9258	100	7.35698	81.943	3.1393	0.0869228
		TAP2	101.96	99.8852	98.1546	56.6326	103.19	93.6412	100	1.10008	84.4878	14.1977	0.337244
		ERAP1	97.0702	111.694	91.2356	128.713	75.551	173.522	100	6.08487	125.929	28.3161	0.421256
		CALR	121.441	93.9688	84.5898	77.047	109.396	103.768	100	11.0573	96.7369	9.97812	0.837307
		PDIA3	87.7545	104.199	108.047	137.875	62.5621	86.0568	100	6.22273	95.4979	22.2475	0.854983
		CANX	99.2885	102.79	97.9216	93.0904	88.0689	96.3732	100	1.44969	92.5108	2.41471	0.0564442
		SEC61B	93.9973	89.4209	116.582	162.937	176.043	143.953	100	8.39549	160.978	9.31534	0.00826415
		SEC61G	106.145	95.5095	98.345	116.468	141.451	126.611	100	3.17989	128.177	7.25431	0.0236414
		HLA-A	102.79	98.6601	98.5504	238.677	154.267	150.105	100	1.39514	181.016	28.8555	0.0485942
		HLA-B	86.5785	109.852	103.57	152.276	145.7	140.738	100	6.95144	146.238	3.34149	0.0038946
		HLA-C	105.793	71.9688	122.238	231.29	358.969	254.845	100	14.7977	281.701	39.2277	0.0123122
		B2M	98.8843	104.978	96.1375	198.997	213.253	188.692	100	2.61237	200.314	7.12063	0.000188838

## Sheet: Supple Fig. 2
	Supplementary Fig. 2b
			(-) DEX (-) MIFE			(+) DEX (-) MIFE			(+) DEX (+) MIFE
	PD-L1 #2	IgG	0.567614	0.907471	1.52492	1.35886	0.986315	0.654828	1.4673	0.954178	0.578517
		Anti-GR	4.35211	1.7802	5.7258	6.96021	9.82343	11.7963	5.21313	5.50641	4.33923
	PD-L1 #3	IgG	0.518721	1.01402	1.46726	0.958716	1.00261	1.03868	1.25161	0.982274	0.766118
		Anti-GR	1.98985	2.19365	3.99718	12.2233	15.4901	24.7257	4.9441	7.77412	4.12071
	Supplementary Fig. 2c
			(-) DEX (-) MIFE			(+) DEX (-) MIFE			(+) DEX (+) MIFE
	HLA-A #3	IgG	0.858019	0.954978	1.187	1.18868	0.961214	0.85011	1.46698	0.962426	0.570597
		Anti-GR	5.77943	2.79714	6.88607	11.8047	12.6314	14.9205	6.30795	4.91072	5.69032
	Supplementary Fig. 2d
			(-) DEX (-) MIFE			(+) DEX (-) MIFE			(+) DEX (+) MIFE
	HLA-B #1	IgG	0.803226	0.955552	1.24122	1.45402	0.989778	0.556201	1.11249	1.04436	0.843154
		Anti-GR	2.36585	3.78581	5.30608	11.8596	10.6026	9.69846	8.59595	7.70078	6.53571
	HLA-B #3	IgG	1.2295	0.689002	1.0815	1.62177	0.748071	0.630162	0.996402	1.34381	0.659785
		Anti-GR	3.64236	2.32695	7.09992	23.0138	17.9837	12.3464	5.4753	4.40895	4.56613
	Supplementary Fig. 2e
			(-) DEX (-) MIFE			(+) DEX (-) MIFE			(+) DEX (+) MIFE
	HLA-C #5	IgG	0.810328	0.862993	1.32668	1.39401	0.9856	0.620392	1.35957	0.923606	0.716822
		Anti-GR	2.85742	4.49901	7.85303	16.8897	14.2691	10.9011	7.40758	6.69615	6.21697
	Supplementary Fig. 2f
			(-) DEX (-) MIFE			(+) DEX (-) MIFE			(+) DEX (+) MIFE
	B2M #1	IgG	0.762513	0.971986	1.2655	1.07046	1.01187	0.917668	1.47447	0.977869	0.547663
		Anti-GR	4.70142	2.57258	7.01843	15.2633	16.1974	16.7986	7.9945	4.42102	5.1965
	B2M #2	IgG	0.798487	0.991702	1.20981	1.07465	1.00009	0.925257	1.32845	0.964435	0.707114
		Anti-GR	5.25037	2.92994	5.79011	24.4415	22.6305	28.9669	13.6588	8.74512	8.34955
	B2M #3	IgG	0.866796	0.98469	1.14851	0.826173	0.941448	1.23238	1.35605	0.934782	0.709168
		Anti-GR	5.91061	3.25336	9.94363	20.0746	18.658	18.728	9.67277	5.57626	6.65674
	B2M #4	IgG	0.906083	0.992974	1.10094	1.32235	1.01795	0.659696	0.848303	0.968326	1.18337
		Anti-GR	3.58669	3.55443	5.2344	16.3152	14.2828	12.5843	5.18278	4.66068	5.59882

[truncated: 4 more sheets: Supple Fig. 3, Supple Fig. 4, Supple Fig. 5, Supple Fig. 6]
